# Supplementary material for: High-Throughput, Kingdom-Wide Prediction and Annotation of Bacterial Non-Coding RNAs
Source: PLoS One. 2008 Sep 12;3(9):e3197. doi: 10.1371/journal.pone.0003197 (PMC2527527; doi:10.1371/journal.pone.0003197)
Supplement: Table S4 — All predicted loci associated with putative binding sites for LexA, sigma-54, or Fur (0.54 MB XLS) [file pone.0003197.s004.xls]

## Sheet: Sheet1
Supplemetary Table 4: All predicted loci associated with putative binding sites for LexA, sigma-54, or Fur
Guide for interpreting SIPHT output
Species Name		Locus Name	|	UpORFnumber		UpORFname		UpORF direction	Distance RNA from UpORF	|	RNA start	end	RNA direction	RNA length	|	Distance RNA from DnORF	DnORF direction	DnORFnumber	DnORFname		Locus Type	BLASTscore	BLASTexpect	TermType		# replicons in which conserved	QRNA?	Name of replicons in which conserved	Homology to known ncRNAs?	# paralogues	Paralogous candidates	Conserved synteny with known ncRNA?	Potential UTR	Riboswitch?	Putative TFBSs?
NCBI name of species carrying replicon		Names for loci followed by accession number of replicon. Loci that do not correspond to known ncRNAs will include the prefix "Candidate". Names for loci that do correspond to known ncRNAs will include the name of the known ncRNA.		NCBI assigned number for ORF (from .ptt annotation)		NCBI assigned name for ORF (from .ptt annotation). Longer ORF names are truncated		Strand orientation of Upstream ORF	# of bp between 3' boundary of Upstream ORF and 5' boundary of predicted locus		Coordinate position of the beginning of the locus. For loci on the + strand, this corresponds to the 3' end of the putative terminator; for those on the - strand this is an estimation based on 5' end of conservation.	Coordinate position of the end of the locus. For loci on the + strand, this is an estimation based on 5' end of conservation; for those on the - strand this corresponds to the 3' end of the putative terminator.	Strand orientation of locus	Predicted length of sRNA based on the distance between 5' end of conservation and 3' end of puative terminator. NOTE: this prediction is often significantly different than the observed size as conservation may continue beyond the boundary or cover only a portion of the locus.		# of bp between 3' boundary of predicted locus and 5' boundary of downstream ORF	Strand orientation of downstream ORF	NCBI assigned name for ORF (from .ptt annotation). Longer ORF names are truncated	NCBI assigned number for ORF (from .ptt annotation)		Locus type	BLAST score of intergenic conservation. If conservation was found in multiple replicons, this number corresponds to the highest score among these HSPs.	BLAST expect value of intergenic conservation. If conservation was found in multiple replicons, this number corresponds to the lowest E among these HSPs.	Program(s) that identified associated terminator. T=TransTerm, F=FindTerm, R=RNAMotif, B=T+R, X=F+R, Y=F+T, Z=all three programs.		The number of partner replicons in which intergenic sequence conservation was found.	QRNA designation. RNA=conserved secondary structure, COD=conserved coding sequence, -=neither.	The names of partner replicons in which intergenic sequence conservation was found.	Accession number_name of RNA_(strand orientation). If this is followed by (hom) the known locus is in a different replicon then the ROI. If followed by (hom|rev) the known locus is in a different replicon then the ROI and on the opposite strand. If followed by (tandem) it is in the same replicon and in the same IGR on the same strand but not in the same position as the candidate locus. If followe…	# predicted loci loci in the same replicon that share homology with candidate	Accession number_name of paralogous candidate. If this is followed by (para) the paralogous locus is in a different IGR than the candidate. If this is followed by (tandem) the paralogous locus is in the same IGR as the candidate. If this is followed by (rev) the paralogous locus overlaps but is in the opposite orientation as the candidate.	Name_accession number of known RNA with which candidate shares synteny. If this is followed by 3'(0), only the genes directly 3' of the candidate and known loci share homology. If followed by UD, both upstream and downstream genes are homologous. UD is followed by 5'(x-y) where x is the relative position of the homologous gene upstream of the candidate and y is the relative poisiton of the homolo…	'5' dentoes 3' end of the predicted locus is < 30 bp upstream of annotated start of downstream ORF on the same strand. '3' dentoes 3' end of the predicted locus is < 80 bp downstream of annotated end of upstream ORF on the same strand.	Denoted by RS	Species from which consensus matrix was derived_transcription factor name_matrix number(patser score|distance between TFBS and putative terminator (in other words predicted length). If species=Multi, the consensus matrix was derived from experimentally determined regulons in multiple species (see Materials and Methods).
sigma54
Aeromonas_hydrophila_ATCC_7966	|	Candidate_169_NC_008570	|	AHA_3352		zinc-containing alcohol dehydrogenase	*	>>>	120	|	3773182	3773576	<<<	394	|	0	>>>	AHA_3353	ribosomal protein L11 methyltransferase	*	candidate	981	8.6e-39	X		1	RNA	Aeromonas_salmonicida_A449_chromosome	-	0	-	-	-	-	-Multi_s54(10.92|-92)
Aeromonas_salmonicida_A449	|	Candidate_243_NC_009348	|	ASA_0958		ribosomal protein L11 methyltransferase	*	<<<	2	|	989706	990114	>>>	408	|	118	<<<	ASA_0959	Zinc-containing alcohol dehydrogenase	*	candidate	981	8.8e-39	X		1	-	Aeromonas_hydrophila_ATCC_7966_chromosome	-	0	-	-	-	-	-Multi_s54(10.77|-93)
Anabaena_variabilis_ATCC_29413	|	Candidate_22_NC_007413	|	Ava_4326		Multi-sensor Signal Transduction Histidine	*	>>>	414	|	5422409	5422524	<<<	115	|	25	<<<	Ava_4327	hypothetical protein	*	candidate	1655	3.5e-69	R		1	RNA	Nostoc_sp_chromosome	-	1	Candidate_204_NC_007413(opp)	-	-	-	-Multi_s54(12.24|-174)
Bacillus_amyloliquefaciens_FZB42	|	Candidate_48_NC_009725	|	RBAM_020260		Xpt	*	<<<	27	|	2130005	2130269	<<<	264	|	39	<<<	RBAM_020270	YpwA	*	candidate	743	7.7e-28	T		1	RNA	Bacillus_subtilis_chromosome	NC_000964_Purine4(-)_-_(hom)|NC_002745_Purine(+)_+_(hom)|NC_000964_Purine3(+)_+_(hom)	2	Candidate_8_NC_009725(anti),Candidate_29_NC_009725(para),Candidate_133_NC_009725(para)	Purine4_NC_000964|UD(5'(1-1)|3'(0-0)),Purine2_NC_003210|UD(5'(1-1)|3'(0-0)),Purine_NC_002745|3'(0)	5	RS	-Multi_s54(10.22|-117)
Bacillus_amyloliquefaciens_FZB42	|	Candidate_97_NC_009725	|	RBAM_002830		hypothetical protein	*	>>>	11	|	257473	257778	>>>	305	|	28	>>>	RBAM_002840	RtpA	*	candidate	1075	6.4e-43	Z		3	RNA	Bacillus_subtilis_chromosome<>Bacillus_licheniformis_ATCC_14580_chromosome<>Bacillus_licheniformis_DSM_13_chromosome	NC_000964_T1box2(+)_+_(hom)|NC_003210_T1box13(+)_+_(hom)|NC_000964_T1box11(-)_-_(hom)|NC_003210_T1box8(-)_-_(hom)|NC_002745_T1box5(+)_+_(hom)	0	-	-	5	-	-Multi_s54(10.02|-344)B.subtilis_sigA_2(10.74|-291)
Bacillus_cereus_ATCC_10987	|	Candidate_94_NC_003909	|	BCE_0632		glycerol-3-phosphate ABC transporter,	*	>>>	5	|	652668	653060	<<<	392	|	2	>>>	BCE_0633	serine/threonine phosphatase, putative	*	candidate	1699	4e-71	R		5	RNA	Bacillus_anthracis_Ames_chromosome<>Bacillus_anthracis_str_Sterne_chromosome<>Bacillus_thuringiensis_konkukian_chromosome<>Bacillus_anthracis_Ames_0581_chromosome<>Bacillus_thuringiensis_Al_Hakam_chromosome	-	1	Candidate_113_NC_003909(para)	-	-	-	-Multi_s54(10.5|-132)
Bacillus_cereus_cytotoxis_NVH_391-98	|	Candidate_130_NC_009674	|	Bcer98_3119		histidyl-tRNA synthetase	*	<<<	41	|	3165744	3166001	<<<	257	|	56	<<<	Bcer98_3120	hypothetical protein	*	candidate	479	5.9e-16	T		8	RNA	Bacillus_halodurans_chromosome<>Bacillus_anthracis_Ames_chromosome<>Bacillus_anthracis_str_Sterne_chromosome<>Bacillus_thuringiensis_konkukian_chromosome<>Geobacillus_kaustophilus_HTA426_chromosome<>Bacillus_anthracis_Ames_0581_chromosome<>Geobacillus_thermodenitrificans_NG80-2_chromosome<>Bacillus_amyloliquefaciens_FZB42_chromosome	NC_000964_T1box9(-)_-_(hom)|NC_003210_T1box4(-)_-_(hom)|NC_000964_T1box13(-)_-_(hom)|NC_003210_T1box2(-)_-_(hom)|NC_003210_T1box12(+)_+_(hom)|NC_003210_T1box8(-)_-_(hom)|NC_002745_T1box5(+)_+_(hom)	1	Candidate_228_NC_009674(para)	T1box9_NC_000964|3'(0),T1box4_NC_003210|3'(0),sroE_NC_000913|3'(0)	-	RS	-Multi_s54(10.35|-377)B.subtilis_sigA_2(10.32|-280)
Bacillus_cereus_ZK	|	Candidate_149_NC_006274	|	BCZK0482		probable glycerol-3-phosphate ABC transporter,	*	>>>	5	|	564654	565069	<<<	415	|	0	>>>	BCZK0483	serine/threonine protein phosphatase	*	candidate	1940	5.2e-82	R		5	RNA	Bacillus_anthracis_Ames_chromosome<>Bacillus_anthracis_str_Sterne_chromosome<>Bacillus_thuringiensis_konkukian_chromosome<>Bacillus_anthracis_Ames_0581_chromosome<>Bacillus_thuringiensis_Al_Hakam_chromosome	-	5	Candidate_759_NC_006274(para),Candidate_218_NC_006274(para),Candidate_630_NC_006274(para),Candidate_628_NC_006274(para),Candidate_626_NC_006274(para)	-	-	-	-Multi_s54(10.5|-136)
Bacillus_licheniformis_ATCC_14580	|	Purine_NC_006270	|	BL00680		xanthine phosphoribosyltransferase	*	<<<	33	|	2294747	2295028	<<<	281	|	41	<<<	BL00681	putative metallocarboxypeptidase YpwA	*	Purine	487	2.8e-16	T		1	COD	Bacillus_subtilis_chromosome	NC_000964_Purine4(-)_-_(hom)|NC_000964_Purine3(+)_+_(hom)|NC_002745_Purine(+)_+_(hom)	2	Candidate_72_NC_006270(anti),Candidate_21_NC_006270(para),Purine_NC_006270(para)	Purine2_NC_000964|UD(5'(0-0)|3'(1-1)),Purine3_NC_000964|UD(5'(0-0)|3'(1-1)),Purine4_NC_000964|UD(5'(1-1)|3'(0-0)),Purine2_NC_003210|UD(5'(1-1)|3'(0-0)),Purine1_NC_003210|3'(0),Purine_NC_002745|3'(0)	-	-	-Multi_s54(10.22|-130)B.subtilis_sigA_1(9.06|-182)B.subtilis_sigA_2(10.32|-182)
Bacillus_licheniformis_DSM_13	|	Purine_NC_006322	|	BLi02348		xanthine phosphoribosyltransferase	*	<<<	33	|	2295604	2295885	<<<	281	|	41	<<<	BLi02349	YpwA	*	Purine	487	2.8e-16	T		1	COD	Bacillus_subtilis_chromosome	NC_000964_Purine4(-)_-_(hom)|NC_000964_Purine3(+)_+_(hom)|NC_002745_Purine(+)_+_(hom)	2	Candidate_57_NC_006322(anti),Candidate_17_NC_006322(para),Purine_NC_006322(para)	Purine2_NC_000964|UD(5'(0-0)|3'(1-1)),Purine3_NC_000964|UD(5'(0-0)|3'(1-1)),Purine4_NC_000964|UD(5'(1-1)|3'(0-0)),Purine2_NC_003210|UD(5'(1-1)|3'(0-0)),Purine1_NC_003210|3'(0),Purine_NC_002745|3'(0)	-	-	-Multi_s54(10.22|-130)B.subtilis_sigA_1(9.06|-182)B.subtilis_sigA_2(10.32|-182)
Bacillus_subtilis	|	Purine_NC_000964	|	BSU22070		xanthine phosphoribosyltransferase	*	<<<	25	|	2319247	2319505	<<<	258	|	46	<<<	BSU22080	hypothetical protein	*	Purine	743	7.7e-28	T		3	RNA	Bacillus_licheniformis_ATCC_14580_chromosome<>Bacillus_licheniformis_DSM_13_chromosome<>Bacillus_amyloliquefaciens_FZB42_chromosome	NC_000964_Purine4(-)_-_|NC_000964_Purine3(+)_+_|NC_002745_Purine(+)_+_(hom)	1	Candidate_38_NC_000964(para)	Purine2_NC_003210|UD(5'(1-1)|3'(0-0)),Purine1_NC_003210|3'(0)	5	RS	-Multi_s54(10.22|-109)
Bacillus_thuringiensis_Al_Hakam	|	Candidate_4_NC_008598	|	BALH_p0027		hypothetical protein	*	>>>	7	|	21487	21889	>>>	402	|	88	>>>	BALH_p0028	hypothetical protein	*	candidate	1503	2.9e-62	T		1	COD	Bacillus_cereus_ZK_plasmid_pE33L54	-	0	-	-	-	-	-Multi_s54(10.17|-291)
Bacillus_thuringiensis_Al_Hakam	|	Candidate_258_NC_008600	|	trRNA		trRNA	*	<<<	534	|	1293009	1293159	<<<	150	|	0	<<<	BALH_1137	probable methyltransferase	*	candidate	1283	3.7e-52	T		4	-	Bacillus_anthracis_Ames_chromosome<>Bacillus_anthracis_str_Sterne_chromosome<>Bacillus_cereus_ZK_chromosome<>Bacillus_anthracis_Ames_0581_chromosome	-	1	Candidate_477_NC_008600(para)	-	-	-	-Multi_s54(10.33|-92)
Bradyrhizobium_BTAi1	|	Candidate_200_NC_009485	|	BBta_6955		Oligopeptide ABC transporter (substrate-binding	*	<<<	31	|	7291433	7291634	<<<	201	|	31	<<<	BBta_6956	Oligopeptide ABC transporter (substrate-binding	*	candidate	590	8.1e-21	Y		1	-	Bradyrhizobium_ORS278_chromosome	-	0	-	-	-	-	-Multi_s54(10.18|-70)
Bradyrhizobium_BTAi1	|	Candidate_217_NC_009485	|	BBta_7613		acetoacetyl-coA reductase	*	<<<	178	|	8006538	8006629	<<<	91	|	0	<<<	BBta_7614	acetyl-CoA acetyltransferase with thiolase	*	candidate	799	2.8e-30	Z		1	RNA	Bradyrhizobium_ORS278_chromosome	-	0	Candidate_11_NC_009485(anti)	-	-	-	-Multi_s54(10.24|-113)
Bradyrhizobium_ORS278	|	Candidate_80_NC_009445	|	BRADO1092		Putative oligopeptide-binding protein precursor	*	>>>	26	|	1162193	1162394	>>>	201	|	28	>>>	BRADO1093	Putative oligopeptide-binding protein appA	*	candidate	590	7.8e-21	Y		1	-	Bradyrhizobium_BTAi1_chromosome	-	0	-	-	5	-	-Multi_s54(10.42|-71)
Burkholderia_383	|	Candidate_307_NC_007510	|	Bcep18194_A4053		Carboxylyase-related protein	*	<<<	182	|	976946	977153	>>>	207	|	206	>>>	Bcep18194_A4054	Lytic transglycosylase, catalytic	*	candidate	689	1.3e-25	F		14	RNA	Burkholderia_mallei_ATCC_23344_chromosome_1<>Burkholderia_pseudomallei_K96243_chromosome_1<>Burkholderia_pseudomallei_1710b_chromosome_1<>Burkholderia_thailandensis_E264_chromosome_1<>Burkholderia_xenovorans_LB400_chromosome_1<>Burkholderia_cenocepacia_AU_1054_chromosome_1<>Burkholderia_cepacia_AMMD_chromosome_1<>Burkholderia_cenocepacia_HI2424_chromosome_1<>Burkholderia_mallei_SAVP1_chromosome_2…	-	0	-	-	-	-	-Multi_s54(10.12|-229)E.coli_sig70_1(9.17|-147)
Burkholderia_383	|	Candidate_13_NC_007511	|	Bcep18194_B1342		hypothetical protein	*	>>>	2	|	1525121	1525251	>>>	130	|	14	>>>	Bcep18194_B1343	Major facilitator superfamily (MFS_1)	*	candidate	610	1.8e-21	T		2	RNA	Burkholderia_cepacia_AMMD_chromosome_2<>Burkholderia_vietnamiensis_G4_chromosome_2	-	0	-	P11_yes_NC_002516|UD(5'(1-0)|3'(1-0))	5	-	-Multi_s54(11.58|-136)
Burkholderia_cenocepacia_AU_1054	|	Candidate_54_NC_008060	|	Bcen_1004		uncharacterized lipoprotein-like	*	>>>	333	|	1097323	1097437	>>>	114	|	86	>>>	Bcen_1006	Antibiotic biosynthesis monooxygenase	*	candidate	475	2.9e-28	Z		6	RNA	Burkholderia_pseudomallei_K96243_chromosome_1<>Burkholderia_pseudomallei_1710b_chromosome_1<>Burkholderia_thailandensis_E264_chromosome_1<>Burkholderia_cepacia_AMMD_chromosome_1<>Burkholderia_pseudomallei_668_chromosome_1<>Burkholderia_pseudomallei_1106a_chromosome_1	-	1	Candidate_53_NC_008060(opp)	-	-	RS	-Multi_s54(12.62|-221)
Burkholderia_cenocepacia_HI2424	|	Candidate_120_NC_008542	|	Bcen2424_1486		uncharacterized lipoprotein-like protein	*	>>>	333	|	1641972	1642086	>>>	114	|	86	>>>	Bcen2424_1487	Antibiotic biosynthesis monooxygenase	*	candidate	475	2.9e-28	Z		6	RNA	Burkholderia_pseudomallei_K96243_chromosome_1<>Burkholderia_pseudomallei_1710b_chromosome_1<>Burkholderia_thailandensis_E264_chromosome_1<>Burkholderia_cepacia_AMMD_chromosome_1<>Burkholderia_pseudomallei_668_chromosome_1<>Burkholderia_pseudomallei_1106a_chromosome_1	-	1	Candidate_119_NC_008542(opp)	-	-	RS	-Multi_s54(12.62|-221)
Burkholderia_cepacia_AMMD	|	Candidate_89_NC_008390	|	Bamb_1369		uncharacterized lipoprotein-like protein	*	>>>	293	|	1506457	1506603	>>>	146	|	218	<<<	Bamb_1370	hypothetical protein	*	candidate	474	6.4e-16	Z		5	RNA	Burkholderia_pseudomallei_1710b_chromosome_1<>Burkholderia_cenocepacia_AU_1054_chromosome_1<>Burkholderia_cenocepacia_HI2424_chromosome_1<>Burkholderia_pseudomallei_668_chromosome_1<>Burkholderia_pseudomallei_1106a_chromosome_1	-	1	Candidate_88_NC_008390(opp)	-	-	-	-Multi_s54(11.71|-213)
Burkholderia_cepacia_AMMD	|	Candidate_14_NC_008391	|	Bamb_3937		major facilitator superfamily MFS_1	*	<<<	14	|	833724	833855	<<<	131	|	5	<<<	Bamb_3938	hypothetical protein	*	candidate	572	9.3e-20	T		3	RNA	Burkholderia_383_chromosome_2<>Burkholderia_thailandensis_E264_chromosome_2<>Burkholderia_vietnamiensis_G4_chromosome_2	-	0	-	Cobalamin1_NC_002516|UD(5'(1-0)|3'(1-0)),Cobalamin2_NC_002516|3'(0),P18_yes_NC_002516|3'(0)	5	-	-Multi_s54(12.36|-141)
Burkholderia_mallei_ATCC_23344	|	Candidate_81_NC_006349	|	BMAA0165		hypothetical protein	*	>>>	1	|	162016	162233	>>>	217	|	87	>>>	BMAA0166	acetoacetyl-CoA reductase	*	candidate	1175	1.2e-47	F		2	RNA	Burkholderia_pseudomallei_K96243_chromosome_2<>Burkholderia_thailandensis_E264_chromosome_2	-	0	-	-	-	-	-Multi_s54(10.71|-252)
Burkholderia_pseudomallei_668	|	Candidate_158_NC_009074	|	BURPS668_1727		Transposase and inactivated derivatives	*	<<<	361	|	1703217	1703298	>>>	81	|	120	>>>	BURPS668_1728	antibiotic biosynthesis monooxygenase family	*	candidate	475	2.1e-20	X		4	RNA	Burkholderia_thailandensis_E264_chromosome_1<>Burkholderia_cenocepacia_AU_1054_chromosome_1<>Burkholderia_cepacia_AMMD_chromosome_1<>Burkholderia_cenocepacia_HI2424_chromosome_1	-	0	-	-	-	-	-Multi_s54(12.23|-197)
Burkholderia_pseudomallei_668	|	Candidate_159_NC_009074	|	BURPS668_1727		Transposase and inactivated derivatives	*	<<<	361	|	1703217	1703332	>>>	115	|	86	>>>	BURPS668_1728	antibiotic biosynthesis monooxygenase family	*	candidate	475	2.1e-20	X		4	RNA	Burkholderia_thailandensis_E264_chromosome_1<>Burkholderia_cenocepacia_AU_1054_chromosome_1<>Burkholderia_cepacia_AMMD_chromosome_1<>Burkholderia_cenocepacia_HI2424_chromosome_1	-	0	-	-	-	-	-Multi_s54(12.23|-231)
Burkholderia_pseudomallei_1106a	|	Candidate_166_NC_009076	|	BURPS1106A_1749		putative lipoprotein	*	>>>	359	|	1710496	1710577	>>>	81	|	120	>>>	BURPS1106A_1750	antibiotic biosynthesis monooxygenase family	*	candidate	475	3e-28	X		4	RNA	Burkholderia_thailandensis_E264_chromosome_1<>Burkholderia_cenocepacia_AU_1054_chromosome_1<>Burkholderia_cepacia_AMMD_chromosome_1<>Burkholderia_cenocepacia_HI2424_chromosome_1	-	0	-	-	-	-	-Multi_s54(12.23|-197)
Burkholderia_pseudomallei_1106a	|	Candidate_167_NC_009076	|	BURPS1106A_1749		putative lipoprotein	*	>>>	359	|	1710496	1710611	>>>	115	|	86	>>>	BURPS1106A_1750	antibiotic biosynthesis monooxygenase family	*	candidate	475	3e-28	Z		4	RNA	Burkholderia_thailandensis_E264_chromosome_1<>Burkholderia_cenocepacia_AU_1054_chromosome_1<>Burkholderia_cepacia_AMMD_chromosome_1<>Burkholderia_cenocepacia_HI2424_chromosome_1	-	0	-	-	-	-	-Multi_s54(12.23|-231)
Burkholderia_pseudomallei_1710b	|	Candidate_214_NC_007434	|	BURPS1710b_1905		predicted uncharacterized lipoprotein	*	>>>	361	|	2075632	2075713	>>>	81	|	120	>>>	BURPS1710b_1906	lipoprotein	*	candidate	475	4.5e-21	X		4	RNA	Burkholderia_thailandensis_E264_chromosome_1<>Burkholderia_cenocepacia_AU_1054_chromosome_1<>Burkholderia_cepacia_AMMD_chromosome_1<>Burkholderia_cenocepacia_HI2424_chromosome_1	-	0	-	-	-	-	-Multi_s54(12.23|-197)
Burkholderia_pseudomallei_1710b	|	Candidate_215_NC_007434	|	BURPS1710b_1905		predicted uncharacterized lipoprotein	*	>>>	361	|	2075632	2075747	>>>	115	|	86	>>>	BURPS1710b_1906	lipoprotein	*	candidate	475	4.5e-21	Z		4	RNA	Burkholderia_thailandensis_E264_chromosome_1<>Burkholderia_cenocepacia_AU_1054_chromosome_1<>Burkholderia_cepacia_AMMD_chromosome_1<>Burkholderia_cenocepacia_HI2424_chromosome_1	-	0	-	-	-	-	-Multi_s54(12.23|-231)
Burkholderia_pseudomallei_K96243	|	Candidate_290_NC_006350	|	BPSL1932		transposase	*	>>>	3	|	2300376	2300828	<<<	452	|	20	<<<	BPSL1933	hypothetical protein	*	candidate	332	1.7e-26	Z		3	RNA	Burkholderia_thailandensis_E264_chromosome_1<>Burkholderia_cenocepacia_AU_1054_chromosome_1<>Burkholderia_cenocepacia_HI2424_chromosome_1	-	0	-	-	-	-	-Multi_s54(12.23|-230)E.coli_sig70_3(7.2|-337)
Burkholderia_pseudomallei_K96243	|	Candidate_291_NC_006350	|	BPSL1932		transposase	*	>>>	35	|	2300408	2300828	<<<	420	|	20	<<<	BPSL1933	hypothetical protein	*	candidate	332	1.7e-26	X		3	RNA	Burkholderia_thailandensis_E264_chromosome_1<>Burkholderia_cenocepacia_AU_1054_chromosome_1<>Burkholderia_cenocepacia_HI2424_chromosome_1	-	0	-	-	-	-	-Multi_s54(12.23|-198)E.coli_sig70_3(7.2|-305)
Burkholderia_pseudomallei_K96243	|	Candidate_144_NC_006351	|	BPSS1916		acetoacetyl-CoA reductase	*	<<<	87	|	2597897	2598116	<<<	219	|	357	>>>	BPSS1917	crp-family transcriptional regulator	*	candidate	1512	1.5e-62	F		1	RNA	Burkholderia_mallei_ATCC_23344_chromosome_2	-	2	Candidate_8_NC_006351(para),Candidate_167_NC_006351(para)	-	-	RS	-Multi_s54(10.71|-253)
Burkholderia_thailandensis_E264	|	Candidate_235_NC_007651	|	BTH_I2577		Antibiotic biosynthesis monooxygenase domain	*	<<<	88	|	2940297	2940683	<<<	386	|	84	<<<	BTH_I2578	lipoprotein, putative	*	candidate	668	1.2e-24	Z		6	RNA	Burkholderia_pseudomallei_K96243_chromosome_1<>Burkholderia_pseudomallei_1710b_chromosome_1<>Burkholderia_cenocepacia_AU_1054_chromosome_1<>Burkholderia_cenocepacia_HI2424_chromosome_1<>Burkholderia_pseudomallei_668_chromosome_1<>Burkholderia_pseudomallei_1106a_chromosome_1	-	0	-	-	-	-	-Multi_s54(12.23|-229)
Burkholderia_thailandensis_E264	|	Candidate_236_NC_007651	|	BTH_I2577		Antibiotic biosynthesis monooxygenase domain	*	<<<	120	|	2940329	2940683	<<<	354	|	84	<<<	BTH_I2578	lipoprotein, putative	*	candidate	668	1.2e-24	X		6	RNA	Burkholderia_pseudomallei_K96243_chromosome_1<>Burkholderia_pseudomallei_1710b_chromosome_1<>Burkholderia_cenocepacia_AU_1054_chromosome_1<>Burkholderia_cenocepacia_HI2424_chromosome_1<>Burkholderia_pseudomallei_668_chromosome_1<>Burkholderia_pseudomallei_1106a_chromosome_1	-	0	-	-	-	-	-Multi_s54(12.23|-197)
Burkholderia_vietnamiensis_G4	|	Candidate_19_NC_009255	|	Bcep1808_5046		major facilitator superfamily MFS_1	*	<<<	14	|	1943638	1943763	<<<	125	|	5	<<<	Bcep1808_5047	hypothetical protein	*	candidate	572	8.9e-20	T		2	RNA	Burkholderia_383_chromosome_2<>Burkholderia_cepacia_AMMD_chromosome_2	-	0	-	Cobalamin1_NC_002516|UD(5'(1-0)|3'(1-0))	5	-	-Multi_s54(12.02|-135)
Dehalococcoides_ethenogenes_195	|	Candidate_9_NC_002936	|	DET0800		hypothetical protein	*	>>>	7	|	736017	736163	>>>	146	|	16	>>>	DET0801	pyrroline-5-carboxylate reductase, putative	*	candidate	606	2.3e-21	T		2	RNA	Dehalococcoides_CBDB1_chromosome<>Dehalococcoides_BAV1_chromosome	-	0	-	-	5	-	-Multi_s54(10.55|-258)
Deinococcus_radiodurans	|	TPP_NC_001264	|	DR_A0175		thiamine biosynthesis protein ThiC	*	<<<	163	|	178229	178461	<<<	232	|	59	>>>	DR_A0176	xanthine permease, putative	*	TPP	524	5.6e-18	F		1	-	Deinococcus_geothermalis_DSM_11300_chromosome	NC_000964_THI4(+)_+_(hom)	0	-	THI_NC_002516|3'(0),THI2_NC_000913|3'(0),THI1_NC_003112|3'(0),THI1_NC_000964|3'(0),THI1_NC_002505|3'(0),SRP_bact_NC_003047|3'(0)	-	-	-Multi_s54(10.79|-202)
Enterobacter_638	|	Candidate_30_NC_009436	|	Ent638_3041		integral membrane sensor signal transduction	*	<<<	59	|	3309521	3309585	<<<	64	|	468	<<<	Ent638_3042	phosphoribosylformylglycinamidine synthase	*	candidate	244	1e-38	B		19	RNA	Escherichia_coli_K12_chromosome<>Escherichia_coli_O157H7_EDL933_chromosome<>Escherichia_coli_O157H7_chromosome<>Salmonella_typhimurium_LT2_chromosome<>Salmonella_typhi_chromosome<>Shigella_flexneri_2a_chromosome<>Escherichia_coli_CFT073_chromosome<>Salmonella_typhi_Ty2_chromosome<>Shigella_flexneri_2a_2457T_chromosome<>Salmonella_enterica_Paratypi_ATCC_9150_chromosome<>Salmonella_enterica_Cholera…	NC_000913_tke1_sroF(+)_+_(hom|rev)	0	Candidate_8_NC_009436(anti)	-	-	-	-Multi_s54(13.92|-197)E.coli_sig70_1(8.03|-193)E.coli_sig70_3(7.49|-191)
Enterobacter_638	|	Candidate_104_NC_009436	|	Ent638_3991		hypothetical protein	*	>>>	6	|	4326772	4326936	<<<	164	|	332	<<<	trRNA	trRNA	*	candidate	361	4.3e-16	Z		20	-	Escherichia_coli_K12_chromosome<>Escherichia_coli_O157H7_EDL933_chromosome<>Escherichia_coli_O157H7_chromosome<>Salmonella_typhimurium_LT2_chromosome<>Salmonella_typhi_chromosome<>Shigella_flexneri_2a_chromosome<>Escherichia_coli_CFT073_chromosome<>Salmonella_typhi_Ty2_chromosome<>Shigella_flexneri_2a_2457T_chromosome<>Salmonella_enterica_Paratypi_ATCC_9150_chromosome<>Salmonella_enterica_Cholera…	NC_000913_sraJ_ryiA_k19(+)_+_(hom)	0	-	-	-	-	-Multi_s54(10.48|-211)
Erwinia_carotovora_atroseptica_SCRI1043	|	Candidate_3_NC_004547	|	ECA0013		ribose-binding periplasmic protein	*	>>>	-45	|	14298	14531	<<<	233	|	6	>>>	ECA0014	ribokinase	*	candidate	482	9.3e-16	R		1	RNA	Yersinia_enterocolitica_8081_chromosome	-	9	Candidate_36_NC_004547(para),Candidate_14_NC_004547(para),Candidate_22_NC_004547(para),Candidate_45_NC_004547(para),Candidate_18_NC_004547(para),Candidate_17_NC_004547(para),Candidate_30_NC_004547(para),Candidate_8_NC_004547(para),Candidate_5_NC_004547(para)	-	-	-	-Multi_s54(10.03|-180)
Escherichia_coli_536	|	Candidate_91_NC_008253	|	ECP_2558		putative sensor-like histidine kinase YfhK	*	<<<	-5	|	2696554	2696936	<<<	382	|	134	<<<	ECP_2559	phosphoribosylformylglycinamidine synthase	*	candidate	1056	3.7e-42	B		11	-	Salmonella_typhimurium_LT2_chromosome<>Salmonella_typhi_chromosome<>Shigella_flexneri_2a_chromosome<>Salmonella_typhi_Ty2_chromosome<>Shigella_flexneri_2a_2457T_chromosome<>Salmonella_enterica_Paratypi_ATCC_9150_chromosome<>Salmonella_enterica_Choleraesuis_chromosome<>Shigella_sonnei_Ss046_chromosome<>Shigella_boydii_Sb227_chromosome<>Enterobacter_638_chromosome<>Klebsiella_pneumoniae_MGH_78578_c…	NC_000913_tke1_sroF(+)_+_(hom|rev)	1	Candidate_204_NC_008253(tandem)	-	5	-	-Multi_s54(11.43|-195)
Escherichia_coli_APEC_O1	|	Candidate_103_NC_008563	|	APECO1_3975		putative sensor-like histidine kinase YfhK	*	<<<	103	|	2845216	2845631	<<<	415	|	101	<<<	APECO1_3974	phosphoribosylformylglycinamidine synthase	*	candidate	1034	3.2e-41	B		11	RNA	Salmonella_typhimurium_LT2_chromosome<>Salmonella_typhi_chromosome<>Shigella_flexneri_2a_chromosome<>Salmonella_typhi_Ty2_chromosome<>Shigella_flexneri_2a_2457T_chromosome<>Salmonella_enterica_Paratypi_ATCC_9150_chromosome<>Salmonella_enterica_Choleraesuis_chromosome<>Shigella_sonnei_Ss046_chromosome<>Shigella_boydii_Sb227_chromosome<>Enterobacter_638_chromosome<>Klebsiella_pneumoniae_MGH_78578_c…	NC_000913_tke1_sroF(+)_+_(hom|rev)	0	Candidate_14_NC_008563(anti),Candidate_242_NC_008563(tandem)	-	-	-	-Multi_s54(11.43|-195)
Escherichia_coli_CFT073	|	Candidate_107_NC_004431	|	c3079		Putative sensor-like histidine kinase yfhK	*	<<<	-5	|	2954006	2954421	<<<	415	|	101	<<<	c3080	phosphoribosylformylglycinamidine synthase	*	candidate	983	6.3e-39	B		11	-	Salmonella_typhimurium_LT2_chromosome<>Salmonella_typhi_chromosome<>Shigella_flexneri_2a_chromosome<>Salmonella_typhi_Ty2_chromosome<>Shigella_flexneri_2a_2457T_chromosome<>Salmonella_enterica_Paratypi_ATCC_9150_chromosome<>Salmonella_enterica_Choleraesuis_chromosome<>Shigella_sonnei_Ss046_chromosome<>Shigella_boydii_Sb227_chromosome<>Enterobacter_638_chromosome<>Klebsiella_pneumoniae_MGH_78578_c…	NC_000913_tke1_sroF(+)_+_(hom|rev)	1	Candidate_229_NC_004431(tandem)	-	5	-	-Multi_s54(11.43|-195)
Escherichia_coli_K12	|	Candidate_102_NC_000913	|	b2556		predicted sensory kinase in two-component	*	<<<	58	|	2689179	2689594	<<<	415	|	83	<<<	b2557	phosphoribosylformyl-glycineamide synthetase	*	candidate	1056	3.2e-42	B		13	RNA	Salmonella_typhimurium_LT2_chromosome<>Salmonella_typhi_chromosome<>Shigella_flexneri_2a_chromosome<>Salmonella_typhi_Ty2_chromosome<>Shigella_flexneri_2a_2457T_chromosome<>Salmonella_enterica_Paratypi_ATCC_9150_chromosome<>Salmonella_enterica_Choleraesuis_chromosome<>Shigella_sonnei_Ss046_chromosome<>Shigella_dysenteriae_chromosome<>Shigella_boydii_Sb227_chromosome<>Shigella_flexneri_5_8401_chro…	NC_000913_tke1_sroF(+)_+_(rev)	0	Candidate_17_NC_000913(anti),Candidate_237_NC_000913(tandem)	-	-	-	-Multi_s54(11.43|-195)
Escherichia_coli_O157H7	|	Candidate_105_NC_002695	|	ECs3422		putative 2-component sensor protein	*	<<<	-5	|	3411523	3411938	<<<	415	|	101	<<<	ECs3423	phosphoribosylformylglycinamidine synthase	*	candidate	970	2.5e-38	B		7	-	Salmonella_typhimurium_LT2_chromosome<>Salmonella_typhi_chromosome<>Salmonella_typhi_Ty2_chromosome<>Salmonella_enterica_Paratypi_ATCC_9150_chromosome<>Salmonella_enterica_Choleraesuis_chromosome<>Enterobacter_638_chromosome<>Klebsiella_pneumoniae_MGH_78578_chromosome	NC_000913_tke1_sroF(+)_+_(hom|rev)	1	Candidate_274_NC_002695(tandem)	-	5	-	-Multi_s54(11.43|-195)
Escherichia_coli_O157H7_EDL933	|	Candidate_109_NC_002655	|	Z3833		putative 2-component sensor protein	*	<<<	-5	|	3481361	3481776	<<<	415	|	101	<<<	Z3835	phosphoribosylformylglycinamidine synthase	*	candidate	970	2.5e-38	B		7	-	Salmonella_typhimurium_LT2_chromosome<>Salmonella_typhi_chromosome<>Salmonella_typhi_Ty2_chromosome<>Salmonella_enterica_Paratypi_ATCC_9150_chromosome<>Salmonella_enterica_Choleraesuis_chromosome<>Enterobacter_638_chromosome<>Klebsiella_pneumoniae_MGH_78578_chromosome	NC_000913_tke1_sroF(+)_+_(hom|rev)	1	Candidate_294_NC_002655(tandem)	-	5	-	-Multi_s54(11.43|-195)
Escherichia_coli_UTI89	|	Candidate_92_NC_007946	|	UTI89_C2876		putative sensor-like histidine kinase YfhK	*	<<<	-5	|	2832885	2833300	<<<	415	|	101	<<<	UTI89_C2877	phosphoribosylformyl-glycineamide synthetase	*	candidate	983	6.3e-39	B		11	-	Salmonella_typhimurium_LT2_chromosome<>Salmonella_typhi_chromosome<>Shigella_flexneri_2a_chromosome<>Salmonella_typhi_Ty2_chromosome<>Shigella_flexneri_2a_2457T_chromosome<>Salmonella_enterica_Paratypi_ATCC_9150_chromosome<>Salmonella_enterica_Choleraesuis_chromosome<>Shigella_sonnei_Ss046_chromosome<>Shigella_boydii_Sb227_chromosome<>Enterobacter_638_chromosome<>Klebsiella_pneumoniae_MGH_78578_c…	NC_000913_tke1_sroF(+)_+_(hom|rev)	1	Candidate_202_NC_007946(tandem)	-	5	-	-Multi_s54(11.43|-195)
Geobacter_metallireducens_GS-15	|	Candidate_3_NC_007517	|	Gmet_0130		putative prophage repressor	*	>>>	156	|	158149	158280	>>>	131	|	39	>>>	Gmet_0131	hypothetical protein	*	candidate	481	5.7e-16	T		2	RNA	Geobacter_sulfurreducens_chromosome<>Geobacter_uraniumreducens_Rf4_chromosome	-	5	Candidate_5_NC_007517(para),GEMM_NC_007517(para),GEMM_NC_007517(para),Candidate_10_NC_007517(para),Candidate_4_NC_007517(para)	-	5	RS	-Multi_s54(11.35|-148)
Geobacter_metallireducens_GS-15	|	Candidate_21_NC_007517	|	Gmet_0661		Carbamoyl-phosphate synthase, large subunit,	*	<<<	170	|	724494	724706	>>>	212	|	51	>>>	Gmet_0662	Nitrogenase iron protein	*	candidate	555	2.1e-19	F		1	RNA	Geobacter_sulfurreducens_chromosome	-	0	-	-	5	-	-Multi_s54(11.45|-96)
Geobacter_sulfurreducens	|	Candidate_13_NC_002939	|	GSU2821		nitrogenase iron protein	*	<<<	56	|	3104944	3105155	<<<	211	|	105	<<<	GSU2822	response regulator	*	candidate	491	1.6e-16	Y		2	RNA	Geobacter_metallireducens_GS-15_chromosome<>Geobacter_uraniumreducens_Rf4_chromosome	-	0	-	-	-	-	-Multi_s54(10.87|-98)
Geobacter_uraniumreducens_Rf4	|	Candidate_23_NC_009483	|	Gura_1035		hypothetical protein	*	>>>	18	|	1237255	1237679	<<<	424	|	385	<<<	Gura_1036	hypothetical protein	*	candidate	502	3.3e-17	Z		1	-	Geobacter_metallireducens_GS-15_chromosome	-	2	Candidate_29_NC_009483(para),Candidate_28_NC_009483(para)	-	-	-	-Multi_s54(11.05|-444)
Geobacter_uraniumreducens_Rf4	|	Candidate_24_NC_009483	|	Gura_1174		protein of unknown function UPF0016	*	<<<	116	|	1385150	1385369	>>>	219	|	53	>>>	Gura_1175	nitrogenase iron protein	*	candidate	491	1.6e-16	F		1	RNA	Geobacter_sulfurreducens_chromosome	-	0	-	-	5	-	-Multi_s54(10.44|-106)
Herminiimonas_arsenicoxydans	|	Candidate_9_NC_009138	|	HEAR0427		putative response regulator protein	*	>>>	22	|	422845	423073	>>>	228	|	25	>>>	HEAR0428	putative nitrate transporter NrtA	*	candidate	530	3.2e-18	T		1	RNA	Janthinobacterium_Marseille_chromosome	-	0	-	-	5	-	-Multi_s54(12.43|-128)
Janthinobacterium_Marseille	|	Candidate_6_NC_009659	|	mma_0479		response regulator NasT	*	>>>	43	|	530343	530571	>>>	228	|	60	>>>	mma_0480	nitrate transport system substrate-binding	*	candidate	530	3.9e-18	T		1	RNA	Herminiimonas_arsenicoxydans_chromosome	-	0	-	-	5	-	-Multi_s54(12.31|-128)
Klebsiella_pneumoniae_MGH_78579	|	Candidate_21_NC_009648	|	KPN_02881		putative 2-component sensor protein	*	<<<	72	|	3166842	3167258	<<<	416	|	83	<<<	KPN_02882	phosphoribosylformylglycinamidine synthase	*	candidate	1034	3e-41	B		19	RNA	Escherichia_coli_K12_chromosome<>Escherichia_coli_O157H7_EDL933_chromosome<>Escherichia_coli_O157H7_chromosome<>Salmonella_typhimurium_LT2_chromosome<>Salmonella_typhi_chromosome<>Shigella_flexneri_2a_chromosome<>Escherichia_coli_CFT073_chromosome<>Salmonella_typhi_Ty2_chromosome<>Shigella_flexneri_2a_2457T_chromosome<>Salmonella_enterica_Paratypi_ATCC_9150_chromosome<>Salmonella_enterica_Cholera…	NC_000913_tke1_sroF(+)_+_(hom|rev)	0	-	-	-	-	-Multi_s54(10.62|-197)E.coli_sig70_1(8.28|-193)E.coli_sig70_3(7.74|-191)
Lactobacillus_plantarum	|	Candidate_12_NC_004567	|	lp_3338		Na(+)/H(+) antiporter	*	<<<	118	|	2972329	2972625	<<<	296	|	21	<<<	lp_3339	amino acid transport protein	*	candidate	566	7.9e-20	T		1	RNA	Pediococcus_pentosaceus_ATCC_25745_chromosome	NC_000964_T1box18(+)_+_(hom)|NC_003210_T1box3(-)_-_(hom)|NC_000964_T1box8(-)_-_(hom)	0	-	-	-	-	-Multi_s54(10.27|-354)
Mycobacterium_bovis	|	Candidate_92_NC_002945	|	Mb3931c		POSSIBLE MEMBRANE PROTEIN	*	<<<	243	|	4321019	4321325	<<<	306	|	0	<<<	Mb3932c	hypothetical protein	*	candidate	2750	1e-118	F		4	-	Mycobacterium_tuberculosis_H37Rv_chromosome<>Mycobacterium_tuberculosis_CDC1551_chromosome<>Mycobacterium_tuberculosis_H37Ra_chromosome<>Mycobacterium_tuberculosis_F11_chromosome	-	0	-	-	-	-	-Multi_s54(10.92|-436)
Mycobacterium_bovis_BCG_Pasteur_1173P2	|	Candidate_91_NC_008769	|	BCG_3958c		hypothetical protein	*	<<<	243	|	4350049	4350355	<<<	306	|	0	<<<	BCG_3959c	hypothetical protein	*	candidate	2750	1e-118	F		4	-	Mycobacterium_tuberculosis_H37Rv_chromosome<>Mycobacterium_tuberculosis_CDC1551_chromosome<>Mycobacterium_tuberculosis_H37Ra_chromosome<>Mycobacterium_tuberculosis_F11_chromosome	-	0	-	-	-	-	-Multi_s54(10.92|-436)
Mycobacterium_tuberculosis_CDC1551	|	Candidate_68_NC_002755	|	MT4019		hypothetical protein	*	>>>	70	|	4379365	4379671	<<<	306	|	0	<<<	MT4020	hypothetical protein	*	candidate	1885	1.2e-79	F		2	-	Mycobacterium_bovis_chromosome<>Mycobacterium_bovis_BCG_Pasteur_1173P2_chromosome	-	0	-	-	-	-	-Multi_s54(10.92|-436)
Mycobacterium_tuberculosis_F11	|	Candidate_10_NC_009565	|	TBFG_10482		hypothetical transcriptional regulatory protein	*	>>>	-49	|	568564	568965	<<<	401	|	0	>>>	TBFG_10483	iron-regulated heparin binding hemagglutinin	*	candidate	1756	1.3e-73	R		2	RNA	Mycobacterium_bovis_chromosome<>Mycobacterium_bovis_BCG_Pasteur_1173P2_chromosome	-	0	-	-	-	-	-Multi_s54(11.17|-271)
Mycobacterium_tuberculosis_F11	|	Candidate_85_NC_009565	|	TBFG_13936		hypothetical membrane protein	*	<<<	243	|	4400063	4400369	<<<	306	|	0	<<<	TBFG_13937	hypothetical protein	*	candidate	2750	1e-118	F		2	-	Mycobacterium_bovis_chromosome<>Mycobacterium_bovis_BCG_Pasteur_1173P2_chromosome	-	0	-	-	-	-	-Multi_s54(10.92|-436)
Mycobacterium_tuberculosis_H37Ra	|	Candidate_12_NC_009525	|	MRA_0481		PbsX family transcriptional regulator	*	>>>	-49	|	566705	567106	<<<	401	|	0	>>>	MRA_0482	iron-regulated heparin binding hemagglutinin	*	candidate	1756	1.3e-73	R		2	RNA	Mycobacterium_bovis_chromosome<>Mycobacterium_bovis_BCG_Pasteur_1173P2_chromosome	-	0	-	-	-	-	-Multi_s54(11.17|-271)
Mycobacterium_tuberculosis_H37Ra	|	Candidate_86_NC_009525	|	MRA_3940		hypothetical protein	*	<<<	243	|	4395504	4395810	<<<	306	|	0	<<<	MRA_3941	hypothetical protein	*	candidate	2750	1e-118	F		2	-	Mycobacterium_bovis_chromosome<>Mycobacterium_bovis_BCG_Pasteur_1173P2_chromosome	-	0	-	-	-	-	-Multi_s54(10.92|-436)
Mycobacterium_tuberculosis_H37Rv	|	Candidate_12_NC_000962	|	Rv0474		PROBABLE TRANSCRIPTIONAL REGULATORY PROTEIN	*	>>>	-49	|	565395	565796	<<<	401	|	0	>>>	Rv0475	IRON-REGULATED HEPARIN BINDING HEMAGGLUTININ	*	candidate	1756	1.3e-73	R		2	RNA	Mycobacterium_bovis_chromosome<>Mycobacterium_bovis_BCG_Pasteur_1173P2_chromosome	-	0	-	-	-	-	-Multi_s54(11.17|-271)
Mycobacterium_tuberculosis_H37Rv	|	Candidate_95_NC_000962	|	Rv3901c		POSSIBLE MEMBRANE PROTEIN	*	<<<	243	|	4387058	4387364	<<<	306	|	0	<<<	Rv3902c	hypothetical protein	*	candidate	2750	1e-118	F		2	-	Mycobacterium_bovis_chromosome<>Mycobacterium_bovis_BCG_Pasteur_1173P2_chromosome	-	0	-	-	-	-	-Multi_s54(10.92|-436)
Neisseria_meningitidis_FAM18	|	Candidate_135_NC_008767	|	NMC1018		putative gamma-glutamyltranspeptidase	*	<<<	106	|	1010425	1010888	<<<	463	|	0	>>>	NMC1020	hypothetical protein	*	candidate	473	7.6e-16	F		1	RNA	Neisseria_gonorrhoeae_FA_1090_chromosome	-	49	Candidate_218_NC_008767(para),Candidate_139_NC_008767(para),Candidate_66_NC_008767(para),Candidate_254_NC_008767(para),Candidate_127_NC_008767(para),Candidate_128_NC_008767(para),Candidate_30_NC_008767(para),Candidate_31_NC_008767(para),Candidate_89_NC_008767(para),Candidate_90_NC_008767(para),Candidate_245_NC_008767(para),Candidate_176_NC_008767(para),Candidate_195_NC_008767(para),Candidate_166_…	-	-	-	-Multi_s54(10.34|-241)E.coli_sig70_2(8.79|-497)
Nitrobacter_hamburgensis_X14	|	Candidate_18_NC_007964	|	Nham_1317		Mammalian cell entry related	*	>>>	86	|	1487069	1487221	>>>	152	|	137	<<<	Nham_1318	hypothetical protein	*	candidate	544	8.2e-19	T		1	RNA	Nitrobacter_winogradskyi_Nb-255_chromosome	-	28	Candidate_24_NC_007964(para),Candidate_70_NC_007964(para),Candidate_116_NC_007964(para),Candidate_22_NC_007964(para),Candidate_57_NC_007964(para),Candidate_100_NC_007964(para),Candidate_28_NC_007964(para),Candidate_26_NC_007964(para),Candidate_58_NC_007964(para),Candidate_41_NC_007964(para),Candidate_25_NC_007964(para),Candidate_34_NC_007964(para),Candidate_16_NC_007964(para),Candidate_14_NC_0079…	P34_yes_NC_002516|3'(0)	-	-	-Multi_s54(11.03|-212)
Photorhabdus_luminescens	|	SraJ_NC_005126	|	plu4649		Transposase, IS4 family	*	<<<	366	|	5419762	5420058	<<<	296	|	324	<<<	trRNA	trRNA	*	SraJ	479	1.8e-22	T		4	-	Salmonella_typhimurium_LT2_chromosome<>Salmonella_typhi_chromosome<>Erwinia_carotovora_atroseptica_SCRI1043_chromosome<>Salmonella_typhi_Ty2_chromosome	NC_000913_sraJ_ryiA_k19(+)_+_(hom)	0	-	-	-	-	-Multi_s54(10.48|-226)
Polaromonas_JS666	|	Candidate_1_NC_007948	|	Bpro_4890		protein of unknown function UPF0016	*	<<<	1	|	5181259	5181632	>>>	373	|	-34	>>>	Bpro_4891	Rh-like protein/ammonium transporter	*	candidate	718	8.9e-27	R		1	RNA	Polaromonas_naphthalenivorans_CJ2_chromosome	NC_002516_yybP1ykoY(-)_-_(hom|rev)	0	-	-	5	-	-Multi_s54(10.63|-115)
Polaromonas_JS666	|	Candidate_17_NC_007948	|	Bpro_3796		inner-membrane translocator	*	<<<	95	|	3983003	3983173	<<<	170	|	5	<<<	Bpro_3797	AAA ATPase, central region	*	candidate	520	1.2e-17	T		1	-	Polaromonas_naphthalenivorans_CJ2_chromosome	-	0	-	-	-	-	-Multi_s54(10.12|-76)
Pseudomonas_aeruginosa	|	P11_NC_002516	|	PA1781		assimilatory nitrite reductase large subunit	*	<<<	33	|	1928660	1928891	<<<	231	|	2	<<<	PA1782	probable serine/threonine-protein kinase	*	P11	481	6.2e-16	Z		1	RNA	Pseudomonas_mendocina_ymp_chromosome	NC_002516_P11_yes(-)_-_	0	-	-	-	-	-Multi_s54(12.56|-115)
Pseudomonas_aeruginosa_UCBPP-PA14	|	Candidate_23_NC_008463	|	PA14_41520		putative serine/threonine-protein kinase	*	>>>	2	|	3705782	3706015	>>>	233	|	31	>>>	PA14_41530	assimilatory nitrite reductase large subunit	*	candidate	482	5.6e-16	Z		1	RNA	Pseudomonas_mendocina_ymp_chromosome	NC_002516_P11_yes(-)_-_(hom)	0	-	P11_yes_NC_002516|UD(5'(0-0)|3'(1-1))	5	-	-Multi_s54(12.56|-116)
Pseudomonas_entomophila_L48	|	Candidate_69_NC_008027	|	PSEEN1417		assimilatory nitrate reductase	*	>>>	76	|	1483316	1483512	>>>	196	|	22	>>>	PSEEN1418	nitrite reductase, large subunit, nucleotide-and	*	candidate	479	7.7e-16	Z		1	RNA	Pseudomonas_putida_F1_chromosome	-	9	Candidate_65_NC_008027(para),Candidate_99_NC_008027(para),Candidate_163_NC_008027(para),Candidate_49_NC_008027(para),Candidate_156_NC_008027(para),Candidate_59_NC_008027(para),Candidate_36_NC_008027(para),Candidate_28_NC_008027(para),Candidate_51_NC_008027(para)	P11_yes_NC_002516|3'(0),Cobalamin1_NC_002516|3'(0)	5	RS	-Multi_s54(11.77|-107)
Pseudomonas_entomophila_L48	|	Candidate_96_NC_008027	|	PSEEN0261		Agmatine deiminase	*	>>>	119	|	270977	271300	>>>	323	|	113	<<<	PSEEN0263	TonB-dependent siderophore receptor	*	candidate	941	7.7e-46	Z		1	COD	Pseudomonas_putida_KT2440_chromosome	-	2	Candidate_95_NC_008027(opp),Candidate_11_NC_008027(para)	P11_yes_NC_002516|3'(0)	-	-	-Multi_s54(10.36|-354)
Pseudomonas_fluorescens_PfO-1	|	Candidate_22_NC_007492	|	Pfl_1781		Nitrite and sulphite reductase 4Fe-4S region	*	<<<	53	|	1982245	1982382	<<<	137	|	100	<<<	Pfl_1782	Protein serine/threonine phosphatase	*	candidate	486	3.7e-16	Y		3	RNA	Pseudomonas_syringae_tomato_DC3000_chromosome<>Pseudomonas_syringae_phaseolicola_1448A_chromosome<>Pseudomonas_syringae_pv_B728a_chromosome	NC_002516_P11_yes(-)_-_(hom)	1	Candidate_23_NC_007492(tandem)	P11_yes_NC_002516|UD(5'(1-1)|3'(0-0))	-	RS	-Multi_s54(11.09|-115)
Pseudomonas_mendocina_ymp	|	Candidate_20_NC_009439	|	Pmen_2096		nitrite reductase (NAD(P)H), large subunit	*	<<<	38	|	2325440	2325673	<<<	233	|	7	<<<	Pmen_2097	protein kinase	*	candidate	481	6.5e-16	Y		2	RNA	Pseudomonas_aeruginosa_chromosome<>Pseudomonas_aeruginosa_UCBPP-PA14_chromosome	NC_002516_P11_yes(-)_-_(hom)	0	-	P11_yes_NC_002516|UD(5'(1-1)|3'(0-0))	-	-	-Multi_s54(11.15|-117)
Pseudomonas_putida_F1	|	Candidate_26_NC_009512	|	Pput_2233		MgtC/SapB transporter	*	>>>	-13	|	2543453	2543816	<<<	363	|	181	<<<	Pput_2234	pyruvate carboxyltransferase	*	candidate	484	1.5e-16	T		1	RNA	Pseudomonas_mendocina_ymp_chromosome	NC_002516_P30_yes(+)_+_(hom)|NC_002516_P36_yes(-)_-_(hom|rev)	0	-	-	-	-	-Multi_s54(12.47|-374)
Pseudomonas_putida_F1	|	Candidate_98_NC_009512	|	Pput_4015		nitrite reductase (NAD(P)H), large subunit	*	<<<	19	|	4525996	4526185	<<<	189	|	70	<<<	Pput_4016	molybdopterin oxidoreductase	*	candidate	479	7.2e-16	Z		1	RNA	Pseudomonas_entomophila_L48_chromosome	-	2	Candidate_99_NC_009512(anti),Candidate_129_NC_009512(para),Candidate_61_NC_009512(para)	P11_yes_NC_002516|3'(0)	5	RS	-Multi_s54(12.13|-107)
Pseudomonas_putida_KT2440	|	g150_NC_002947	|	PP_3540		hydroxymethylglutaryl-CoA lyase	*	>>>	125	|	4013187	4013606	>>>	419	|	-13	<<<	PP_3541	transporter, MgtC family	*	g150	504	1.9e-17	T		1	RNA	Pseudomonas_mendocina_ymp_chromosome	NC_002516_P30_yes(+)_+_(hom)|NC_002516_P36_yes(-)_-_(hom|rev)	0	-	-	-	-	-Multi_s54(12.47|-373)
Pseudomonas_stutzeri_A1501	|	Candidate_10_NC_009434	|	PST_1920		hypothetical protein	*	>>>	290	|	2072802	2073163	>>>	361	|	101	>>>	PST_1921	ISBma1, transposase	*	candidate	598	1e-21	Z		4	-	Pseudomonas_syringae_phaseolicola_1448A_chromosome<>Pseudomonas_syringae_pv_B728a_chromosome<>Pseudomonas_mendocina_ymp_chromosome<>Pseudomonas_aeruginosa_PA7_chromosome	NC_002516_P30_yes(+)_+_(hom)|NC_002516_P36_yes(-)_-_(hom|rev)	1	Candidate_20_NC_009434(para)	-	-	-	-Multi_s54(11.51|-373)
Pseudomonas_syringae_phaseolicola_1448A	|	g150_NC_005773	|	PSPPH_2628		pseudogene	*	<<<	146	|	3034005	3034394	<<<	389	|	187	<<<	PSPPH_2629	hydroxymethylglutaryl-CoA lyase	*	g150	512	1.3e-16	T		2	RNA	Pseudomonas_aeruginosa_UCBPP-PA14_chromosome<>Pseudomonas_mendocina_ymp_chromosome	NC_002516_P36_yes(-)_-_(hom|rev)	2	Candidate_12_NC_005773(para),Candidate_13_NC_005773(para)	-	-	-	-Multi_s54(12.84|-392)
Pseudomonas_syringae_phaseolicola_1448A	|	P11_NC_005773	|	PSPPH_2071		nitrite reductase (NAD(P)H), truncated	*	<<<	48	|	2429135	2429273	<<<	138	|	89	<<<	PSPPH_2072	serine/threonine protein kinase	*	P11	486	3.5e-16	Y		1	RNA	Pseudomonas_fluorescens_PfO-1_chromosome	NC_002516_P11_yes(-)_-_(hom)	0	-	P11_yes_NC_002516|UD(5'(0-0)|3'(0-0))	-	-	-Multi_s54(11.1|-116)
Pseudomonas_syringae_pv_B728a	|	g150_NC_007005	|	Psyr_2470		Isovaleryl-CoA dehydrogenase	*	<<<	199	|	2864635	2864994	<<<	359	|	216	<<<	Psyr_2471	hydroxymethylglutaryl-CoA lyase	*	g150	487	1.2e-16	T		2	RNA	Pseudomonas_entomophila_L48_chromosome<>Pseudomonas_stutzeri_A1501_chromosome	NC_002516_P30_yes(+)_+_(hom)|NC_002516_P36_yes(-)_-_(hom|rev)	2	Candidate_50_NC_007005(para),Candidate_52_NC_007005(para)	-	-	-	-Multi_s54(12.84|-392)
Pseudomonas_syringae_pv_B728a	|	P11_NC_007005	|	Psyr_2100		FAD-dependent pyridine nucleotide-disulphide	*	<<<	49	|	2450605	2450753	<<<	148	|	78	<<<	Psyr_2101	Protein kinase	*	P11	481	5.9e-16	Y		1	RNA	Pseudomonas_fluorescens_PfO-1_chromosome	NC_002516_P11_yes(-)_-_(hom)	0	-	P11_yes_NC_002516|UD(5'(0-0)|3'(0-0))	-	-	-Multi_s54(10.82|-116)
Pseudomonas_syringae_tomato_DC3000	|	P11_NC_004578	|	PSPTO_2302		assimilatory nitrate reductase electron transfer	*	<<<	49	|	2548728	2548953	<<<	225	|	7	<<<	PSPTO_2303	serine/threonine protein kinase, putative	*	P11	508	3.6e-17	Y		1	RNA	Pseudomonas_fluorescens_PfO-1_chromosome	NC_002516_P11_yes(-)_-_(hom)	0	-	P11_yes_NC_002516|UD(5'(0-0)|3'(0-0))	-	-	-Multi_s54(10.76|-116)
Psychrobacter_cryohalolentis_K5	|	Candidate_253_NC_007969	|	Pcryo_0541		chaperonin GroEL	*	>>>	1	|	640256	640434	>>>	178	|	24	<<<	Pcryo_0542	protein of unknown function DUF328	*	candidate	773	3.3e-29	Z		1	RNA	Psychrobacter_arcticum_273-4_chromosome	-	0	-	-	-	-	-Multi_s54(10.64|-221)
Rhizobium_etli_CFN_42	|	Candidate_7_NC_004041	|	RHE_PD00068		hypothetical protein	*	>>>	218	|	77573	77793	>>>	220	|	118	>>>	RHE_PD00069	hypothetical protein	*	candidate	669	1.7e-24	Z		2	RNA	Sinorhizobium_meliloti_plasmid_pSymA<>Sinorhizobium_medicae_WSM419_plasmid_pSMED02	NC_003047_C14(-)_-_(hom)	0	-	-	-	-	-Multi_s54(11.89|-163)
Rhizobium_etli_CFN_42	|	Candidate_22_NC_007761	|	RHE_CH01783		probable nitrate transporter protein	*	<<<	51	|	1871973	1872398	<<<	425	|	6	<<<	RHE_CH01784	nitrate ABC transporter, ATP-binding protein	*	candidate	1077	4.3e-43	T		1	RNA	Rhizobium_leguminosarum_bv_viciae_3841_chromosome	-	0	Candidate_63_NC_007761(anti)	-	-	-	-Multi_s54(12.7|-257)
Rhizobium_etli_CFN_42	|	Candidate_6_NC_007766	|	RHE_PF00503		ferrodoxin oxidase protein	*	<<<	85	|	568514	568794	<<<	280	|	0	<<<	RHE_PF00504	cytochrome C oxidase, fixP chain (cbb3-type	*	candidate	1127	3.1e-45	Z		2	RNA	Rhizobium_leguminosarum_bv_viciae_3841_plasmid_pRL9<>Rhizobium_leguminosarum_bv_viciae_3841_plasmid_pRL10	-	0	-	-	-	-	-Multi_s54(10.03|-217)
Rhodopseudomonas_palustris_HaA2	|	Candidate_20_NC_007778	|	RPB_4492		Protein of unknown function DUF1465	*	<<<	176	|	5080663	5080835	<<<	172	|	102	<<<	RPB_4493	hypothetical protein	*	candidate	507	3.1e-17	Z		4	RNA	Nitrobacter_winogradskyi_Nb-255_chromosome<>Nitrobacter_hamburgensis_X14_chromosome<>Bradyrhizobium_ORS278_chromosome<>Bradyrhizobium_BTAi1_chromosome	-	0	-	-	-	-	-Multi_s54(12|-172)
Rickettsia_felis_URRWXCal2	|	Candidate_19_NC_007109	|	RF_0432		hypothetical protein	*	>>>	13	|	460381	460513	>>>	132	|	426	>>>	RF_0433	Magnesium and cobalt transport protein CorA	*	candidate	240	8.4e-16	T		2	RNA	Rickettsia_conorii_chromosome<>Rickettsia_bellii_RML369-C_chromosome	-	23	Candidate_32_NC_007109(para),Candidate_35_NC_007109(para),Candidate_7_NC_007109(para),Candidate_42_NC_007109(para),Candidate_47_NC_007109(para),Candidate_22_NC_007109(para),Candidate_23_NC_007109(para),Candidate_18_NC_007109(para),Candidate_8_NC_007109(para),Candidate_15_NC_007109(para),Candidate_20_NC_007109(para),Candidate_43_NC_007109(para),Candidate_4_NC_007109(para),Candidate_37_NC_007109(pa…	-	-	-	-Multi_s54(10.58|-247)
Salmonella_enterica_Choleraesuis	|	Candidate_88_NC_006905	|	SC2559		putative sensory kinase in regulatory system	*	<<<	47	|	2728271	2728653	<<<	382	|	62	<<<	SC2560	phosphoribosylformylglycinamidine synthase	*	candidate	1056	3.6e-42	B		18	RNA	Escherichia_coli_K12_chromosome<>Escherichia_coli_O157H7_EDL933_chromosome<>Escherichia_coli_O157H7_chromosome<>Salmonella_typhimurium_LT2_chromosome<>Salmonella_typhi_chromosome<>Shigella_flexneri_2a_chromosome<>Escherichia_coli_CFT073_chromosome<>Salmonella_typhi_Ty2_chromosome<>Shigella_flexneri_2a_2457T_chromosome<>Shigella_sonnei_Ss046_chromosome<>Shigella_dysenteriae_chromosome<>Shigella_bo…	NC_000913_tke1_sroF(+)_+_(hom|rev)	0	Candidate_7_NC_006905(anti)	-	-	-	-Multi_s54(11.09|-195)E.coli_sig70_1(8.49|-191)
Salmonella_enterica_Paratypi_ATCC_9150	|	Candidate_41_NC_006511	|	SPA0300		phosphoribosylformylglycinamidine synthase	*	>>>	175	|	338587	339001	>>>	414	|	104	>>>	SPA0302	putative sensor kinase protein	*	candidate	1049	7.5e-42	B		15	RNA	Escherichia_coli_K12_chromosome<>Escherichia_coli_O157H7_EDL933_chromosome<>Escherichia_coli_O157H7_chromosome<>Shigella_flexneri_2a_chromosome<>Escherichia_coli_CFT073_chromosome<>Shigella_flexneri_2a_2457T_chromosome<>Shigella_sonnei_Ss046_chromosome<>Shigella_dysenteriae_chromosome<>Shigella_boydii_Sb227_chromosome<>Escherichia_coli_UTI89_chromosome<>Escherichia_coli_536_chromosome<>Shigella_f…	NC_000913_tke1_sroF(+)_+_(hom|rev)	0	Candidate_30_NC_006511(anti),Candidate_31_NC_006511(anti)	-	-	-	-Multi_s54(11.09|-194)E.coli_sig70_1(8.2|-190)
Salmonella_enterica_Paratypi_ATCC_9150	|	Candidate_95_NC_006511	|	SPA3622		putative PTS system protein	*	<<<	74	|	3760546	3760689	<<<	143	|	0	<<<	SPA3623	putative NtrC family transcriptional regulators,	*	candidate	1045	3.8e-41	T		3	-	Salmonella_typhimurium_LT2_chromosome<>Salmonella_typhi_chromosome<>Salmonella_typhi_Ty2_chromosome	NC_000913_C0362(+)_+_(hom)	13	Candidate_88_NC_006511(para),Candidate_287_NC_006511(para),Candidate_347_NC_006511(para),Candidate_102_NC_006511(para),Candidate_21_NC_006511(para),Candidate_257_NC_006511(para),Candidate_197_NC_006511(para),Candidate_213_NC_006511(para),Candidate_36_NC_006511(para),Candidate_334_NC_006511(para),Candidate_274_NC_006511(para),Candidate_164_NC_006511(para),Candidate_349_NC_006511(para)	-	-	-	-Multi_s54(13.05|-64)
Salmonella_typhi	|	Candidate_100_NC_003198	|	STY2811		putative sensor kinase protein	*	<<<	105	|	2671752	2672167	<<<	415	|	173	<<<	STY2812	phosphoribosylformylglycinamidine synthase	*	candidate	1138	6.4e-46	B		16	RNA	Escherichia_coli_K12_chromosome<>Escherichia_coli_O157H7_EDL933_chromosome<>Escherichia_coli_O157H7_chromosome<>Shigella_flexneri_2a_chromosome<>Escherichia_coli_CFT073_chromosome<>Shigella_flexneri_2a_2457T_chromosome<>Salmonella_enterica_Choleraesuis_chromosome<>Shigella_sonnei_Ss046_chromosome<>Shigella_dysenteriae_chromosome<>Shigella_boydii_Sb227_chromosome<>Escherichia_coli_UTI89_chromosome…	NC_000913_tke1_sroF(+)_+_(hom|rev)	0	Candidate_7_NC_003198(anti),Candidate_8_NC_003198(anti)	-	-	-	-Multi_s54(11.09|-195)E.coli_sig70_1(8.2|-191)
Salmonella_typhi_Ty2	|	Candidate_51_NC_004631	|	t0291		phosphoribosylformylglycinamidine synthase	*	>>>	175	|	332684	333097	>>>	413	|	105	>>>	t0292	putative sensor kinase protein	*	candidate	1138	6.4e-46	B		16	RNA	Escherichia_coli_K12_chromosome<>Escherichia_coli_O157H7_EDL933_chromosome<>Escherichia_coli_O157H7_chromosome<>Shigella_flexneri_2a_chromosome<>Escherichia_coli_CFT073_chromosome<>Shigella_flexneri_2a_2457T_chromosome<>Salmonella_enterica_Choleraesuis_chromosome<>Shigella_sonnei_Ss046_chromosome<>Shigella_dysenteriae_chromosome<>Shigella_boydii_Sb227_chromosome<>Escherichia_coli_UTI89_chromosome…	NC_000913_tke1_sroF(+)_+_(hom|rev)	0	Candidate_37_NC_004631(anti),Candidate_38_NC_004631(anti)	-	-	-	-Multi_s54(11.09|-194)E.coli_sig70_1(8.2|-190)
Salmonella_typhimurium_LT2	|	glmY_NC_003197	|	STM2564		putative sensor kinase	*	<<<	47	|	2707664	2708080	<<<	416	|	173	<<<	STM2565	phosphoribosylformylglycinamidine synthase	*	glmY	1187	3.9e-48	B		16	RNA	Escherichia_coli_K12_chromosome<>Escherichia_coli_O157H7_EDL933_chromosome<>Escherichia_coli_O157H7_chromosome<>Shigella_flexneri_2a_chromosome<>Escherichia_coli_CFT073_chromosome<>Shigella_flexneri_2a_2457T_chromosome<>Salmonella_enterica_Choleraesuis_chromosome<>Shigella_sonnei_Ss046_chromosome<>Shigella_dysenteriae_chromosome<>Shigella_boydii_Sb227_chromosome<>Escherichia_coli_UTI89_chromosome…	NC_000913_tke1_sroF(+)_+_(hom|rev)	0	Candidate_7_NC_003197(anti),Candidate_8_NC_003197(anti)	-	-	-	-Multi_s54(11.09|-195)E.coli_sig70_1(8.2|-191)
Shewanella_ANA-3	|	Candidate_452_NC_008577	|	Shewana3_3117		hypothetical protein	*	<<<	98	|	3741333	3741580	<<<	247	|	142	>>>	Shewana3_3118	protein of unknown function DUF81	*	candidate	836	1.5e-32	X		7	RNA	Shewanella_oneidensis_chromosome<>Shewanella_MR-4_chromosome<>Shewanella_MR-7_chromosome<>Shewanella_amazonensis_SB2B_chromosome<>Shewanella_baltica_OS155_chromosome<>Shewanella_loihica_PV-4_chromosome<>Shewanella_baltica_OS185_chromosome	-	0	-	-	-	-	-Multi_s54(10.56|-96)
Shewanella_baltica_OS155	|	Candidate_137_NC_009052	|	Sbal_1080		protein of unknown function DUF81	*	<<<	82	|	1242952	1243254	>>>	302	|	111	>>>	Sbal_1081	hypothetical protein	*	candidate	831	2.6e-32	X		6	RNA	Shewanella_oneidensis_chromosome<>Shewanella_MR-4_chromosome<>Shewanella_MR-7_chromosome<>Shewanella_ANA-3_chromosome_1<>Shewanella_amazonensis_SB2B_chromosome<>Shewanella_loihica_PV-4_chromosome	-	0	-	-	-	-	-Multi_s54(10.92|-95)E.coli_sig70_1(7.84|-300)
Shewanella_baltica_OS185	|	Candidate_131_NC_009665	|	Shew185_1140		protein of unknown function DUF81	*	<<<	142	|	1357337	1357579	>>>	242	|	111	>>>	Shew185_1141	hypothetical protein	*	candidate	815	1.4e-31	X		6	RNA	Shewanella_oneidensis_chromosome<>Shewanella_MR-4_chromosome<>Shewanella_MR-7_chromosome<>Shewanella_ANA-3_chromosome_1<>Shewanella_amazonensis_SB2B_chromosome<>Shewanella_loihica_PV-4_chromosome	-	0	-	-	-	-	-Multi_s54(10.92|-95)E.coli_sig70_1(7.84|-300)E.coli_sig70_2(8.1|-256)
Shewanella_MR-4	|	Candidate_535_NC_008321	|	Shewmr4_2938		hypothetical protein	*	<<<	98	|	3511139	3511386	<<<	247	|	144	>>>	Shewmr4_2939	protein of unknown function DUF81	*	candidate	845	6.1e-33	X		7	RNA	Shewanella_oneidensis_chromosome<>Shewanella_MR-7_chromosome<>Shewanella_ANA-3_chromosome_1<>Shewanella_amazonensis_SB2B_chromosome<>Shewanella_baltica_OS155_chromosome<>Shewanella_loihica_PV-4_chromosome<>Shewanella_baltica_OS185_chromosome	-	0	-	-	-	-	-Multi_s54(10.56|-96)
Shewanella_MR-7	|	Candidate_546_NC_008322	|	Shewmr7_3020		type IV pilus assembly protein PilM	*	<<<	98	|	3581935	3582187	<<<	252	|	139	>>>	Shewmr7_3021	protein of unknown function DUF81	*	candidate	842	8.3e-33	X		7	RNA	Shewanella_oneidensis_chromosome<>Shewanella_MR-4_chromosome<>Shewanella_ANA-3_chromosome_1<>Shewanella_amazonensis_SB2B_chromosome<>Shewanella_baltica_OS155_chromosome<>Shewanella_loihica_PV-4_chromosome<>Shewanella_baltica_OS185_chromosome	-	0	-	-	-	-	-Multi_s54(10.56|-96)
Shewanella_oneidensis	|	Candidate_263_NC_004347	|	SO_3510		methyl-accepting chemotaxis protein, putative	*	<<<	93	|	3663691	3663940	<<<	249	|	425	<<<	SO_3511	hypothetical protein	*	candidate	831	2.6e-32	Z		7	RNA	Shewanella_MR-4_chromosome<>Shewanella_MR-7_chromosome<>Shewanella_ANA-3_chromosome_1<>Shewanella_amazonensis_SB2B_chromosome<>Shewanella_baltica_OS155_chromosome<>Shewanella_loihica_PV-4_chromosome<>Shewanella_baltica_OS185_chromosome	-	0	-	-	-	-	-Multi_s54(10.56|-97)
Shigella_boydii_Sb227	|	Candidate_105_NC_007613	|	SBO_2584		putative 2-component sensor protein	*	<<<	-5	|	2588234	2588649	<<<	415	|	83	<<<	SBO_2585	phosphoribosylformyl-glycineamide synthetase	*	candidate	994	2.1e-39	B		19	-	Escherichia_coli_K12_chromosome<>Escherichia_coli_O157H7_EDL933_chromosome<>Escherichia_coli_O157H7_chromosome<>Salmonella_typhimurium_LT2_chromosome<>Salmonella_typhi_chromosome<>Shigella_flexneri_2a_chromosome<>Escherichia_coli_CFT073_chromosome<>Salmonella_typhi_Ty2_chromosome<>Shigella_flexneri_2a_2457T_chromosome<>Salmonella_enterica_Paratypi_ATCC_9150_chromosome<>Salmonella_enterica_Cholera…	NC_000913_tke1_sroF(+)_+_(hom|rev)	1	Candidate_240_NC_007613(tandem)	-	5	-	-Multi_s54(11.43|-195)
Shigella_dysenteriae	|	Candidate_100_NC_007606	|	SDY_2746		putative 2-component sensor protein	*	<<<	-5	|	2545028	2545431	<<<	403	|	101	<<<	SDY_2747	phosphoribosylformyl-glycineamide synthetase	*	candidate	189	9.9e-36	B		12	RNA	Escherichia_coli_K12_chromosome<>Salmonella_typhimurium_LT2_chromosome<>Salmonella_typhi_chromosome<>Shigella_flexneri_2a_chromosome<>Salmonella_typhi_Ty2_chromosome<>Shigella_flexneri_2a_2457T_chromosome<>Salmonella_enterica_Paratypi_ATCC_9150_chromosome<>Salmonella_enterica_Choleraesuis_chromosome<>Shigella_sonnei_Ss046_chromosome<>Shigella_boydii_Sb227_chromosome<>Enterobacter_638_chromosome<>…	NC_000913_tke1_sroF(+)_+_(hom|rev)	1	Candidate_224_NC_007606(tandem)	-	5	RS	-Multi_s54(11.43|-183)
Shigella_flexneri_2a	|	Candidate_104_NC_004337	|	SF2603		putative 2-component sensor protein	*	<<<	-5	|	2676028	2676443	<<<	415	|	83	<<<	SF2604	phosphoribosylformylglycinamidine synthase	*	candidate	976	1.3e-38	B		17	-	Escherichia_coli_K12_chromosome<>Escherichia_coli_O157H7_EDL933_chromosome<>Escherichia_coli_O157H7_chromosome<>Salmonella_typhimurium_LT2_chromosome<>Salmonella_typhi_chromosome<>Escherichia_coli_CFT073_chromosome<>Salmonella_typhi_Ty2_chromosome<>Salmonella_enterica_Paratypi_ATCC_9150_chromosome<>Salmonella_enterica_Choleraesuis_chromosome<>Shigella_sonnei_Ss046_chromosome<>Shigella_dysenteriae…	NC_000913_tke1_sroF(+)_+_(hom|rev)	1	Candidate_223_NC_004337(tandem)	-	5	-	-Multi_s54(11.43|-195)
Shigella_flexneri_2a_2457T	|	Candidate_106_NC_004741	|	S2775		putative 2-component sensor protein	*	<<<	-5	|	2669615	2670030	<<<	415	|	83	<<<	S2776	phosphoribosylformylglycinamidine synthase	*	candidate	976	1.3e-38	B		17	-	Escherichia_coli_K12_chromosome<>Escherichia_coli_O157H7_EDL933_chromosome<>Escherichia_coli_O157H7_chromosome<>Salmonella_typhimurium_LT2_chromosome<>Salmonella_typhi_chromosome<>Escherichia_coli_CFT073_chromosome<>Salmonella_typhi_Ty2_chromosome<>Salmonella_enterica_Paratypi_ATCC_9150_chromosome<>Salmonella_enterica_Choleraesuis_chromosome<>Shigella_sonnei_Ss046_chromosome<>Shigella_dysenteriae…	NC_000913_tke1_sroF(+)_+_(hom|rev)	1	Candidate_241_NC_004741(tandem)	-	5	-	-Multi_s54(11.43|-195)
Shigella_flexneri_5_8401	|	Candidate_119_NC_008258	|	SFV_2604		putative 2-component sensor protein	*	<<<	58	|	2671715	2672130	<<<	415	|	101	<<<	SFV_2605	phosphoribosylformyl-glycineamide synthetase	*	candidate	1027	6.6e-41	B		8	RNA	Escherichia_coli_K12_chromosome<>Salmonella_typhimurium_LT2_chromosome<>Salmonella_typhi_chromosome<>Salmonella_typhi_Ty2_chromosome<>Salmonella_enterica_Paratypi_ATCC_9150_chromosome<>Salmonella_enterica_Choleraesuis_chromosome<>Enterobacter_638_chromosome<>Klebsiella_pneumoniae_MGH_78578_chromosome	NC_000913_tke1_sroF(+)_+_(hom|rev)	0	Candidate_17_NC_008258(anti),Candidate_256_NC_008258(tandem)	-	-	-	-Multi_s54(11.43|-195)
Shigella_sonnei_Ss046	|	Candidate_106_NC_007384	|	SSON_2639		putative 2-component sensor protein	*	<<<	-5	|	2795131	2795546	<<<	415	|	83	<<<	SSON_2640	phosphoribosylformyl-glycineamide synthetase	*	candidate	974	1.6e-38	B		19	-	Escherichia_coli_K12_chromosome<>Escherichia_coli_O157H7_EDL933_chromosome<>Escherichia_coli_O157H7_chromosome<>Salmonella_typhimurium_LT2_chromosome<>Salmonella_typhi_chromosome<>Shigella_flexneri_2a_chromosome<>Escherichia_coli_CFT073_chromosome<>Salmonella_typhi_Ty2_chromosome<>Shigella_flexneri_2a_2457T_chromosome<>Salmonella_enterica_Paratypi_ATCC_9150_chromosome<>Salmonella_enterica_Cholera…	NC_000913_tke1_sroF(+)_+_(hom|rev)	1	Candidate_255_NC_007384(tandem)	-	5	-	-Multi_s54(11.43|-195)
Thermosipho_melanesiensis_BI429	|	Candidate_3_NC_009616	|	Tmel_1893		urocanate hydratase	*	>>>	17	|	1881336	1881428	>>>	92	|	761	<<<	Tmel_1895	transposase IS3/IS911 family protein	*	candidate	571	5.1e-20	B		4	RNA	Clostridium_botulinum_A_chromosome<>Bacillus_cereus_cytotoxis_NVH_391-98_chromosome<>Clostridium_botulinum_A_ATCC_19397_chromosome<>Clostridium_botulinum_A_Hall_chromosome	-	1	Candidate_2_NC_009616(para)	-	-	-	-Multi_s54(11.26|-241)E.coli_sig70_3(7.56|-90)
Vibrio_cholerae	|	Qrr_NC_002505	|	VC1020		hypothetical protein	*	<<<	14	|	1089972	1090219	<<<	247	|	30	>>>	VC1021	LuxO repressor protein	*	Qrr	510	2.6e-17	R		1	RNA	Vibrio_parahaemolyticus_chromosome_1	NC_002505_Qrr1(-)_-_|NC_002506_Qrr2(+)_+_(hom)|NC_002506_Qrr4(-)_-_(hom)|NC_002506_Qrr3(+)_+_(hom)	0	-	-	5	-	-Multi_s54(11.02|-98)
Vibrio_cholerae	|	Qrr_NC_002506	|	VCA0040		hypothetical protein	*	<<<	77	|	48307	48547	>>>	240	|	220	>>>	VCA0041	sodium/glutamate symporter	*	Qrr	519	8.9e-18	R		4	-	Vibrio_vulnificus_CMCP6_chromosome_2<>Vibrio_parahaemolyticus_chromosome_2<>Vibrio_vulnificus_YJ016_chromosome_2<>Vibrio_fischeri_ES114_chromosome_1	NC_002506_Qrr2(+)_+_|NC_002506_Qrr3(+)_+_|NC_002505_Qrr1(-)_-_(hom)|NC_002506_Qrr4(-)_-_	1	Candidate_2_NC_002506(anti),FFF_1170_NC_002506(para)	-	-	-	-Multi_s54(11.78|-109)
Vibrio_cholerae	|	FFF_1170_NC_002506	|	VCA0826		hypothetical protein	*	<<<	174	|	772139	772358	>>>	219	|	76	<<<	VCA0827	pterin-4-alpha-carbinolamine dehydratase	*	FFF_1170	507	2.1e-17	R		3	-	Vibrio_vulnificus_CMCP6_chromosome_2<>Vibrio_parahaemolyticus_chromosome_2<>Vibrio_vulnificus_YJ016_chromosome_2	NC_002506_Qrr3(+)_+_|NC_002506_Qrr2(+)_+_|NC_002506_Qrr4(-)_-_|NC_002505_Qrr1(-)_-_(hom)	2	Candidate_2_NC_002506(para),Qrr_NC_002506(para)	-	-	-	-Multi_s54(11.42|-111)
Vibrio_cholerae_O395	|	Candidate_1_NC_009456	|	VC0395_0408		pterin-4-alpha-carbinolamine dehydratase	*	>>>	76	|	452761	452982	<<<	221	|	402	>>>	VC0395_0409	L-2,4-diaminobutyric acid acetyltransferase	*	candidate	507	2.1e-17	R		3	-	Vibrio_vulnificus_CMCP6_chromosome_2<>Vibrio_parahaemolyticus_chromosome_2<>Vibrio_vulnificus_YJ016_chromosome_2	NC_002506_Qrr3(+)_+_(hom)|NC_002506_Qrr2(+)_+_(hom)|NC_002506_Qrr4(-)_-_(hom)|NC_002505_Qrr1(-)_-_(hom)	0	-	Qrr3_NC_002506|UD(5'(1-1)|3'(0-0))	-	-	-Multi_s54(11.42|-112)
Vibrio_cholerae_O395	|	Candidate_3_NC_009457	|	VC0395_A0540		excinuclease ABC subunit B	*	>>>	152	|	580706	580953	<<<	247	|	30	>>>	VC0395_A0541	LuxO repressor protein	*	candidate	510	2.6e-17	R		1	RNA	Vibrio_parahaemolyticus_chromosome_1	NC_002505_Qrr1(-)_-_(hom)|NC_002506_Qrr2(+)_+_(hom)|NC_002506_Qrr4(-)_-_(hom)|NC_002506_Qrr3(+)_+_(hom)	0	-	Qrr1_NC_002505|UD(5'(0-0)|3'(0-1))	-	-	-Multi_s54(11.02|-98)
Vibrio_fischeri_ES114	|	Qrr_NC_006840	|	VF0936		excinuclease ABC subunit B	*	>>>	19	|	1033668	1033909	<<<	241	|	32	>>>	VF0937	repressor protein LuxO	*	Qrr	510	3.1e-17	X		2	RNA	Vibrio_cholerae_chromosome_2<>Vibrio_parahaemolyticus_chromosome_2	NC_002506_Qrr2(+)_+_(hom)|NC_002506_Qrr3(+)_+_(hom)|NC_002506_Qrr4(-)_-_(hom)|NC_002505_Qrr1(-)_-_(hom)	0	-	Qrr1_NC_002505|UD(5'(0-0)|3'(0-1))	-	-	-Multi_s54(11.74|-116)E.coli_sig70_1(7.39|-105)
Vibrio_parahaemolyticus	|	Qrr_NC_004603	|	VP2099		LuxO repressor protein	*	<<<	46	|	2207306	2207539	>>>	233	|	50	<<<	VP2100	excinuclease ABC subunit B	*	Qrr	608	1.2e-21	R		3	-	Vibrio_cholerae_chromosome_1<>Vibrio_vulnificus_CMCP6_chromosome_1<>Vibrio_cholerae_O395_chromosome_2	NC_002505_Qrr1(-)_-_(hom)|NC_002506_Qrr2(+)_+_(hom)|NC_002506_Qrr3(+)_+_(hom)|NC_002506_Qrr4(-)_-_(hom)	0	Candidate_17_NC_004603(anti)	Qrr1_NC_002505|UD(5'(0-0)|3'(1-1))	-	-	-Multi_s54(10.46|-96)
Vibrio_parahaemolyticus	|	Candidate_11_NC_004605	|	VPA1623		transcriptional regulator MalT	*	>>>	41	|	1727918	1728334	<<<	416	|	132	>>>	VPA1624	hypothetical protein	*	candidate	487	1.6e-16	F		2	RNA	Vibrio_vulnificus_CMCP6_chromosome_2<>Vibrio_vulnificus_YJ016_chromosome_2	NC_002506_Qrr2(+)_+_(hom)|NC_002506_Qrr3(+)_+_(hom)|NC_002506_Qrr4(-)_-_(hom)|NC_002505_Qrr1(-)_-_(hom)|NC_005072_RNaseP_bact_a(+)_+_(hom|rev)	4	Qrr_NC_004605(tandem),Qrr_NC_004605(para),Qrr_NC_004605(para),Qrr_NC_004605(para)	-	-	-	-Multi_s54(10.09|-222)E.coli_sig70_1(9.27|-218)
Vibrio_parahaemolyticus	|	Qrr_NC_004605	|	VPA0752		glutathione S-transfersae-related protein	*	>>>	52	|	782631	782857	>>>	226	|	97	>>>	VPA0753	hypothetical protein	*	Qrr	519	6.2e-18	B		3	RNA	Vibrio_cholerae_chromosome_2<>Vibrio_vulnificus_CMCP6_chromosome_2<>Vibrio_vulnificus_YJ016_chromosome_2	NC_002506_Qrr2(+)_+_(hom)|NC_002506_Qrr3(+)_+_(hom)|NC_002506_Qrr4(-)_-_(hom)|NC_002505_Qrr1(-)_-_(hom)	4	Qrr_NC_004605(para),Qrr_NC_004605(para),Candidate_11_NC_004605(para),Qrr_NC_004605(para)	Qrr4_NC_002506|UD(5'(1-1)|3'(0-0))	-	RS	-Multi_s54(12.4|-114)
Vibrio_parahaemolyticus	|	Qrr_NC_004605	|	VPA1240		putative magnesium transporter MgtE	*	>>>	35	|	1315429	1315659	>>>	230	|	7	<<<	VPA1241	hypothetical protein	*	Qrr	552	1.5e-19	Z		5	RNA	Vibrio_cholerae_chromosome_2<>Vibrio_vulnificus_CMCP6_chromosome_2<>Vibrio_vulnificus_YJ016_chromosome_2<>Vibrio_fischeri_ES114_chromosome_1<>Vibrio_cholerae_O395_chromosome_1	NC_002506_Qrr2(+)_+_(hom)|NC_002506_Qrr3(+)_+_(hom)|NC_002506_Qrr4(-)_-_(hom)|NC_002505_Qrr1(-)_-_(hom)	4	Candidate_11_NC_004605(para),Qrr_NC_004605(para),Qrr_NC_004605(para),Qrr_NC_004605(para)	Qrr4_NC_002506|UD(5'(1-1)|3'(0-0))	-	-	-Multi_s54(11.19|-117)
Vibrio_parahaemolyticus	|	Qrr_NC_004605	|	VPA1623		transcriptional regulator MalT	*	>>>	145	|	1728022	1728269	<<<	247	|	197	>>>	VPA1624	hypothetical protein	*	Qrr	596	2.1e-21	X		3	RNA	Vibrio_cholerae_chromosome_2<>Vibrio_vulnificus_CMCP6_chromosome_2<>Vibrio_vulnificus_YJ016_chromosome_2	NC_002506_Qrr2(+)_+_(hom)|NC_002506_Qrr3(+)_+_(hom)|NC_002506_Qrr4(-)_-_(hom)|NC_002505_Qrr1(-)_-_(hom)|NC_005072_RNaseP_bact_a(+)_+_(hom|rev)	4	Candidate_11_NC_004605(tandem),Qrr_NC_004605(para),Qrr_NC_004605(para),Qrr_NC_004605(para)	Qrr4_NC_002506|UD(5'(1-1)|3'(0-0))	-	-	-Multi_s54(10.09|-118)E.coli_sig70_1(9.27|-114)
Vibrio_parahaemolyticus	|	Qrr_NC_004605	|	VPA0199		putative hemolysin secretion protein HylB	*	<<<	162	|	200456	200686	>>>	230	|	4	<<<	VPA0200	hypothetical protein	*	Qrr	573	1.7e-20	X		4	RNA	Vibrio_cholerae_chromosome_2<>Vibrio_vulnificus_CMCP6_chromosome_2<>Vibrio_vulnificus_YJ016_chromosome_2<>Vibrio_cholerae_O395_chromosome_1	NC_002506_Qrr3(+)_+_(hom)|NC_002506_Qrr2(+)_+_(hom)|NC_002506_Qrr4(-)_-_(hom)|NC_002505_Qrr1(-)_-_(hom)	4	Qrr_NC_004605(para),Qrr_NC_004605(para),Candidate_11_NC_004605(para),Qrr_NC_004605(para)	Qrr4_NC_002506|UD(5'(1-1)|3'(0-0))	-	-	-Multi_s54(12.51|-116)
Vibrio_vulnificus_CMCP6	|	Qrr_NC_004460	|	VV2_0047		hypothetical protein	*	>>>	97	|	48402	48586	>>>	184	|	10	>>>	VV2_0048	Membrane-associated phospholipid phosphatase	*	Qrr	609	7.6e-22	B		3	RNA	Vibrio_cholerae_chromosome_2<>Vibrio_parahaemolyticus_chromosome_2<>Vibrio_cholerae_O395_chromosome_1	NC_002506_Qrr3(+)_+_(hom)|NC_002506_Qrr2(+)_+_(hom)|NC_002506_Qrr4(-)_-_(hom)|NC_002505_Qrr1(-)_-_(hom)	3	Qrr_NC_004460(para),Qrr_NC_004460(para),Qrr_NC_004460(para)	Qrr4_NC_002506|UD(5'(1-1)|3'(0-0))	5	RS	-Multi_s54(11.74|-115)E.coli_sig70_2(7.9|-110)E.coli_sig70_3(7.03|-323)
Vibrio_vulnificus_CMCP6	|	Qrr_NC_004460	|	VV2_1243		Predicted membrane protein	*	<<<	120	|	1358252	1358484	>>>	232	|	123	<<<	VV2_1244	hypothetical protein	*	Qrr	471	7e-16	X		3	RNA	Vibrio_cholerae_chromosome_2<>Vibrio_parahaemolyticus_chromosome_2<>Vibrio_cholerae_O395_chromosome_1	NC_002506_Qrr2(+)_+_(hom)|NC_002506_Qrr3(+)_+_(hom)|NC_002506_Qrr4(-)_-_(hom)|NC_002505_Qrr1(-)_-_(hom)	3	Qrr_NC_004460(para),Qrr_NC_004460(para),Qrr_NC_004460(para)	Qrr4_NC_002506|UD(5'(1-1)|3'(0-0))	-	-	-Multi_s54(10.09|-118)E.coli_sig70_1(8.01|-114)E.coli_sig70_2(7.06|-114)
Vibrio_vulnificus_CMCP6	|	Qrr_NC_004460	|	VV2_1645		Methyl-accepting chemotaxis protein	*	<<<	186	|	1798728	1798982	>>>	254	|	-1	<<<	VV2_1646	Predicted transcriptional regulator	*	Qrr	479	3e-16	X		3	RNA	Vibrio_cholerae_chromosome_2<>Vibrio_parahaemolyticus_chromosome_2<>Vibrio_cholerae_O395_chromosome_1	NC_002506_Qrr2(+)_+_(hom)|NC_002506_Qrr3(+)_+_(hom)|NC_002506_Qrr4(-)_-_(hom)|NC_002505_Qrr1(-)_-_(hom)	3	Qrr_NC_004460(para),Qrr_NC_004460(para),Qrr_NC_004460(para)	Qrr4_NC_002506|UD(5'(1-1)|3'(0-0))	-	-	-Multi_s54(10.83|-116)
Vibrio_vulnificus_YJ016	|	Qrr_NC_005140	|	VVA0554		hypothetical protein	*	>>>	30	|	626946	627198	>>>	252	|	-15	>>>	VVA0555	membrane-associated phospholipid phosphatase	*	Qrr	488	2.1e-16	B		1	RNA	Vibrio_parahaemolyticus_chromosome_2	NC_002506_Qrr2(+)_+_(hom)|NC_002506_Qrr3(+)_+_(hom)|NC_002506_Qrr4(-)_-_(hom)|NC_002505_Qrr1(-)_-_(hom)	3	Candidate_1_NC_005140(para),Qrr_NC_005140(para),Qrr_NC_005140(para)	-	5	RS	-Multi_s54(11.74|-115)
Vibrio_vulnificus_YJ016	|	Qrr_NC_005140	|	VVA1252		putative magnesium transporter MgtE	*	>>>	231	|	1373454	1373676	>>>	222	|	107	>>>	VVA1253	hypothetical protein	*	Qrr	507	1.7e-17	Z		3	RNA	Vibrio_cholerae_chromosome_2<>Vibrio_parahaemolyticus_chromosome_2<>Vibrio_cholerae_O395_chromosome_1	NC_002506_Qrr2(+)_+_(hom)|NC_002506_Qrr3(+)_+_(hom)|NC_002506_Qrr4(-)_-_(hom)|NC_002505_Qrr1(-)_-_(hom)	2	Candidate_1_NC_005140(anti),Qrr_NC_005140(para),Qrr_NC_005140(para)	-	-	-	-Multi_s54(11.74|-117)
Vibrio_vulnificus_YJ016	|	Qrr_NC_005140	|	VVA0072		predicted membrane protein	*	<<<	1	|	77612	77912	>>>	300	|	-49	<<<	VVA0073	hypothetical protein	*	Qrr	597	1.7e-21	X		1	RNA	Vibrio_parahaemolyticus_chromosome_2	NC_002506_Qrr3(+)_+_(hom)|NC_002506_Qrr2(+)_+_(hom)|NC_002505_Qrr1(-)_-_(hom)|NC_002506_Qrr4(-)_-_(hom)	3	Qrr_NC_005140(para),Candidate_1_NC_005140(para),Qrr_NC_005140(para)	-	-	-	-Multi_s54(10.09|-118)E.coli_sig70_1(8.01|-114)E.coli_sig70_2(7.06|-114)E.coli_sig70_3(7.2|-262)
Xanthomonas_campestris	|	Candidate_123_NC_003902	|	XCC2872		hypothetical protein	*	<<<	11	|	3399119	3399333	>>>	214	|	113	>>>	XCC2873	beta-lactamase	*	candidate	550	3.9e-19	F		2	-	Xanthomonas_citri_chromosome<>Xanthomonas_oryzae_MAFF_311018_chromosome	-	0	-	-	-	-	-Multi_s54(10.95|-57)
Xanthomonas_campestris	|	Candidate_128_NC_003902	|	XCC3030		aspartyl-tRNA synthetase	*	<<<	12	|	3577824	3577971	<<<	147	|	0	>>>	XCC3031	hypothetical protein	*	candidate	611	1.5e-21	X		2	-	Xanthomonas_citri_chromosome<>Xanthomonas_oryzae_MAFF_311018_chromosome	-	0	-	-	5	-	-Multi_s54(11.38|-253)
Xanthomonas_campestris_8004	|	Candidate_54_NC_007086	|	XC_1127		hypothetical protein	*	<<<	1	|	1370119	1370265	>>>	146	|	12	>>>	XC_1128	aspartyl-tRNA synthetase	*	candidate	611	1.5e-21	X		2	-	Xanthomonas_citri_chromosome<>Xanthomonas_oryzae_MAFF_311018_chromosome	-	0	-	-	5	-	-Multi_s54(11.38|-252)
Xanthomonas_campestris_8004	|	Candidate_57_NC_007086	|	XC_1235		beta-lactamase	*	<<<	114	|	1511479	1511694	<<<	215	|	9	>>>	XC_1236	hypothetical protein	*	candidate	550	3.9e-19	F		2	-	Xanthomonas_citri_chromosome<>Xanthomonas_oryzae_MAFF_311018_chromosome	-	0	-	-	-	-	-Multi_s54(10.95|-57)
Xanthomonas_citri	|	Candidate_230_NC_003919	|	XAC2863		hypothetical protein	*	<<<	7	|	3359626	3360035	>>>	409	|	452	>>>	XAC2864	hypothetical protein	*	candidate	539	1.5e-18	F		2	RNA	Xanthomonas_oryzae_KACC10331_chromosome<>Xanthomonas_oryzae_MAFF_311018_chromosome	-	3	Candidate_229_NC_003919(anti),Candidate_243_NC_003919(para),Candidate_179_NC_003919(para),Candidate_100_NC_003919(para)	-	-	-	-Multi_s54(10.47|-176)
Xanthomonas_oryzae_KACC10331	|	Candidate_135_NC_006834	|	XOO2611		flagellar biosynthetic protein	*	>>>	155	|	2764264	2764417	<<<	153	|	108	>>>	XOO2612	flagellar biosynthesis	*	candidate	433	4.4e-20	F		2	-	Xanthomonas_campestris_chromosome<>Xanthomonas_campestris_8004_chromosome	-	1	Candidate_134_NC_006834(opp)	-	-	-	-Multi_s54(10.58|-173)
Xanthomonas_oryzae_MAFF_311018	|	Candidate_157_NC_007705	|	XOO_2470		flagellar biosynthetic protein	*	>>>	155	|	2743727	2743880	<<<	153	|	108	>>>	XOO_2471	flagellar biosynthesis	*	candidate	433	4.4e-20	F		2	-	Xanthomonas_campestris_chromosome<>Xanthomonas_campestris_8004_chromosome	-	1	Candidate_156_NC_007705(opp)	-	-	-	-Multi_s54(10.58|-173)
Yersinia_enterocolitica_8081	|	Candidate_87_NC_008800	|	trRNA		trRNA	*	>>>	557	|	218966	219137	>>>	171	|	223	<<<	YE0184	putative protoheme IX biogenesis protein	*	candidate	361	8.1e-16	Z		7	RNA	Salmonella_typhimurium_LT2_chromosome<>Salmonella_typhi_chromosome<>Erwinia_carotovora_atroseptica_SCRI1043_chromosome<>Salmonella_typhi_Ty2_chromosome<>Salmonella_enterica_Paratypi_ATCC_9150_chromosome<>Salmonella_enterica_Choleraesuis_chromosome<>Enterobacter_638_chromosome	NC_000913_sraJ_ryiA_k19(+)_+_(hom)	1	Candidate_88_NC_008800(opp)	sraJ_ryiA_k19_NC_000913|3'(0)	-	-	-Multi_s54(10.11|-234)E.coli_sig70_3(7.56|-319)
Yersinia_pestis_Antiqua	|	Candidate_101_NC_008150	|	YPA_0424		LacI-family regulatory protein	*	>>>	82	|	493757	493914	<<<	157	|	0	<<<	YPA_0425	ThiJ/PfpI-family thiamine biogenesis protein	*	candidate	1182	1.5e-47	T		1	RNA	Yersinia_pseudotuberculosis_IP_31758_chromosome	-	0	-	-	-	-	-Multi_s54(11.82|-231)
Yersinia_pestis_Antiqua	|	Candidate_471_NC_008150	|	trRNA		trRNA	*	>>>	548	|	200749	200923	>>>	174	|	149	>>>	YPA_0165	transposase for insertion sequence IS100	*	candidate	367	1e-15	Z		6	-	Salmonella_typhimurium_LT2_chromosome<>Salmonella_typhi_chromosome<>Erwinia_carotovora_atroseptica_SCRI1043_chromosome<>Salmonella_typhi_Ty2_chromosome<>Salmonella_enterica_Paratypi_ATCC_9150_chromosome<>Salmonella_enterica_Choleraesuis_chromosome	NC_000913_sraJ_ryiA_k19(+)_+_(hom)	32	Candidate_472_NC_008150(opp),Candidate_640_NC_008150(para),Candidate_351_NC_008150(para),Candidate_711_NC_008150(para),Candidate_43_NC_008150(para),Candidate_601_NC_008150(para),Candidate_262_NC_008150(para),Candidate_570_NC_008150(para),Candidate_571_NC_008150(para),Candidate_273_NC_008150(para),Candidate_274_NC_008150(para),Candidate_285_NC_008150(para),Candidate_286_NC_008150(para),Candidate_5…	-	-	-	-Multi_s54(10.99|-233)
Yersinia_pestis_biovar_Mediaevails	|	Candidate_576_NC_005810	|	trRNA		trRNA	*	>>>	548	|	3564874	3565048	>>>	174	|	92	>>>	YP_3193	transposase for the IS1541 insertion element	*	candidate	367	5.8e-16	X		6	-	Salmonella_typhimurium_LT2_chromosome<>Salmonella_typhi_chromosome<>Erwinia_carotovora_atroseptica_SCRI1043_chromosome<>Salmonella_typhi_Ty2_chromosome<>Salmonella_enterica_Paratypi_ATCC_9150_chromosome<>Salmonella_enterica_Choleraesuis_chromosome	NC_000913_sraJ_ryiA_k19(+)_+_(hom)	19	Candidate_577_NC_005810(opp),Candidate_604_NC_005810(para),Leu_leader_NC_005810(para),Leu_leader_NC_005810(para),Candidate_116_NC_005810(para),Candidate_676_NC_005810(para),Candidate_485_NC_005810(para),Spot_42_NC_005810(para),Candidate_26_NC_005810(para),Candidate_260_NC_005810(para),Candidate_555_NC_005810(para),Candidate_199_NC_005810(para),Candidate_457_NC_005810(para),Candidate_458_NC_005810…	-	-	-	-Multi_s54(10.99|-233)
Yersinia_pestis_CO92	|	Candidate_116_NC_003143	|	YPO0845		ThiJ/PfpI-family thiamine biogenesis protein	*	>>>	1	|	926887	927043	>>>	156	|	82	<<<	YPO0846	LacI-family regulatory protein	*	candidate	1182	1.5e-47	T		1	RNA	Yersinia_pseudotuberculosis_IP_31758_chromosome	-	0	-	-	-	-	-Multi_s54(11.82|-230)
Yersinia_pestis_CO92	|	SraJ_NC_003143	|	YPO3853		transposase for the IS1541 insertion element	*	<<<	144	|	4324525	4324700	<<<	175	|	546	<<<	trRNA	trRNA	*	SraJ	367	9.6e-16	Z		6	RNA	Salmonella_typhimurium_LT2_chromosome<>Salmonella_typhi_chromosome<>Erwinia_carotovora_atroseptica_SCRI1043_chromosome<>Salmonella_typhi_Ty2_chromosome<>Salmonella_enterica_Paratypi_ATCC_9150_chromosome<>Salmonella_enterica_Choleraesuis_chromosome	NC_000913_sraJ_ryiA_k19(+)_+_(hom)	30	Candidate_349_NC_003143(tandem),Candidate_706_NC_003143(opp),SraJ_NC_003143(tandem),Candidate_85_NC_003143(para),Candidate_648_NC_003143(para),Candidate_283_NC_003143(para),Candidate_617_NC_003143(para),Candidate_618_NC_003143(para),Candidate_4_NC_003143(para),Candidate_102_NC_003143(para),Candidate_745_NC_003143(para),Candidate_519_NC_003143(para),Spot_42_NC_003143(para),Candidate_530_NC_003143(…	-	-	-	-Multi_s54(10.99|-233)
Yersinia_pestis_KIM	|	Candidate_284_NC_004088	|	y3230		hypothetical protein	*	>>>	1	|	3556910	3557066	>>>	156	|	82	<<<	y3231	hypothetical protein	*	candidate	1182	1.5e-47	T		1	RNA	Yersinia_pseudotuberculosis_IP_31758_chromosome	-	0	-	-	-	-	-Multi_s54(11.82|-230)
Yersinia_pestis_KIM	|	Candidate_630_NC_004088	|	trRNA		trRNA	*	>>>	551	|	420991	421165	>>>	174	|	92	>>>	y0377	transposase	*	candidate	367	6e-16	X		6	-	Salmonella_typhimurium_LT2_chromosome<>Salmonella_typhi_chromosome<>Erwinia_carotovora_atroseptica_SCRI1043_chromosome<>Salmonella_typhi_Ty2_chromosome<>Salmonella_enterica_Paratypi_ATCC_9150_chromosome<>Salmonella_enterica_Choleraesuis_chromosome	NC_000913_sraJ_ryiA_k19(+)_+_(hom)	21	Candidate_631_NC_004088(opp),Candidate_135_NC_004088(para),Candidate_358_NC_004088(para),Candidate_464_NC_004088(para),RyhB_NC_004088(para),Candidate_637_NC_004088(para),Spot_42_NC_004088(para),Spot_42_NC_004088(para),Candidate_30_NC_004088(para),Candidate_303_NC_004088(para),Candidate_610_NC_004088(para),Candidate_199_NC_004088(para),Candidate_466_NC_004088(para),Candidate_467_NC_004088(para),Ca…	-	-	-	-Multi_s54(10.99|-233)
Yersinia_pestis_Nepal516	|	Candidate_305_NC_008149	|	YPN_3047		ThiJ/PfpI-family thiamine biogenesis protein	*	>>>	1	|	3424749	3424905	>>>	156	|	82	<<<	YPN_3048	LacI-family regulatory protein	*	candidate	1182	1.5e-47	T		1	RNA	Yersinia_pseudotuberculosis_IP_31758_chromosome	-	0	-	-	-	-	-Multi_s54(11.82|-230)
Yersinia_pestis_Nepal516	|	Candidate_426_NC_008149	|	trRNA		trRNA	*	>>>	548	|	149013	149187	>>>	174	|	143	>>>	YPN_0110	transposase for the IS1541 insertion element	*	candidate	367	9.6e-16	Z		6	-	Salmonella_typhimurium_LT2_chromosome<>Salmonella_typhi_chromosome<>Erwinia_carotovora_atroseptica_SCRI1043_chromosome<>Salmonella_typhi_Ty2_chromosome<>Salmonella_enterica_Paratypi_ATCC_9150_chromosome<>Salmonella_enterica_Choleraesuis_chromosome	NC_000913_sraJ_ryiA_k19(+)_+_(hom)	27	Candidate_67_NC_008149(tandem),Candidate_427_NC_008149(opp),Candidate_10_NC_008149(para),Candidate_780_NC_008149(para),Candidate_781_NC_008149(para),Candidate_144_NC_008149(para),Candidate_384_NC_008149(para),Candidate_385_NC_008149(para),Candidate_496_NC_008149(para),Candidate_497_NC_008149(para),Candidate_130_NC_008149(para),Candidate_131_NC_008149(para),Candidate_372_NC_008149(para),Candidate_…	-	-	-	-Multi_s54(10.99|-233)
Yersinia_pestis_Pestoides_F	|	Candidate_104_NC_009381	|	YPDSF_0668		LacI-family regulatory protein	*	>>>	82	|	754205	754362	<<<	157	|	0	<<<	YPDSF_0669	ThiJ/PfpI-family thiamine biogenesis protein	*	candidate	1182	1.5e-47	T		1	RNA	Yersinia_pseudotuberculosis_IP_31758_chromosome	-	0	-	-	-	-	-Multi_s54(11.82|-231)
Yersinia_pestis_Pestoides_F	|	Candidate_655_NC_009381	|	YPDSF_3471		transposase for the IS1541 insertion element	*	<<<	144	|	3980556	3980731	<<<	175	|	546	<<<	trRNA	trRNA	*	candidate	367	9.6e-16	Z		6	-	Salmonella_typhimurium_LT2_chromosome<>Salmonella_typhi_chromosome<>Erwinia_carotovora_atroseptica_SCRI1043_chromosome<>Salmonella_typhi_Ty2_chromosome<>Salmonella_enterica_Paratypi_ATCC_9150_chromosome<>Salmonella_enterica_Choleraesuis_chromosome	NC_000913_sraJ_ryiA_k19(+)_+_(hom)	33	Candidate_323_NC_009381(tandem),Candidate_654_NC_009381(opp),Candidate_124_NC_009381(para),Candidate_351_NC_009381(para),Candidate_352_NC_009381(para),Candidate_23_NC_009381(para),Candidate_271_NC_009381(para),Candidate_574_NC_009381(para),Candidate_575_NC_009381(para),Candidate_132_NC_009381(para),Candidate_365_NC_009381(para),Candidate_366_NC_009381(para),Candidate_47_NC_009381(para),Candidate_…	-	-	-	-Multi_s54(10.99|-233)
Yersinia_pseudotuberculosis_IP_31758	|	Candidate_92_NC_009708	|	YpsIP31758_0927		sugar-binding transcriptional regulator, LacI	*	>>>	82	|	1112832	1112989	<<<	157	|	0	<<<	YpsIP31758_0928	DJ-1/PfpI family protein	*	candidate	1182	1.6e-47	T		5	-	Yersinia_pestis_CO92_chromosome<>Yersinia_pestis_KIM_chromosome<>Yersinia_pestis_Nepal516_chromosome<>Yersinia_pestis_Antiqua_chromosome<>Yersinia_pestis_Pestoides_F_chromosome	-	0	-	-	-	-	-Multi_s54(11.82|-231)
Yersinia_pseudotuberculosis_IP_31758	|	Candidate_385_NC_009708	|	trRNA		trRNA	*	>>>	305	|	221976	222448	>>>	472	|	84	<<<	YpsIP31758_0195	hemY protein	*	candidate	147	5.2e-20	Z		1	-	Erwinia_carotovora_atroseptica_SCRI1043_chromosome	NC_000913_sraJ_ryiA_k19(+)_+_(hom)	1	Candidate_64_NC_009708(opp)	sraJ_ryiA_k19_NC_000913|3'(0)	-	-	-Multi_s54(10.99|-233)
Yersinia_pseudotuberculosis_IP32953	|	Candidate_364_NC_006155	|	trRNA		trRNA	*	>>>	322	|	217669	218141	>>>	472	|	85	<<<	YPTB0181	putative protoheme IX biogenesis protein	*	candidate	147	1.2e-19	Z		1	-	Erwinia_carotovora_atroseptica_SCRI1043_chromosome	NC_000913_sraJ_ryiA_k19(+)_+_(hom)	1	Candidate_62_NC_006155(opp)	sraJ_ryiA_k19_NC_000913|3'(0)	-	-	-Multi_s54(10.99|-233)
LexA
Aeromonas_hydrophila_ATCC_7966	|	Candidate_74_NC_008570	|	AHA_1280		major outer membrane protein OmpAII	*	<<<	1	|	1391894	1392302	>>>	408	|	21	<<<	AHA_1281	major outer membrane protein	*	candidate	1583	6.8e-66	X		1	RNA	Aeromonas_salmonicida_A449_chromosome	-	0	-	-	-	-	-Multi_LexA(11.75|-139)
Aeromonas_salmonicida_A449	|	Candidate_70_NC_009348	|	ASA_1266		outer membrane protein	*	<<<	1	|	1314430	1314837	>>>	407	|	21	<<<	ASA_1267	outer membrane protein	*	candidate	1583	6.8e-66	X		1	RNA	Aeromonas_hydrophila_ATCC_7966_chromosome	-	0	-	-	-	-	-Multi_LexA(11.75|-138)
Bacillus_anthracis_Ames	|	Candidate_152_NC_003997	|	BA0180		hypothetical protein	*	>>>	0	|	183051	183169	<<<	118	|	8	>>>	BA0181	drug resistance transporter, Bcr/CflA family	*	candidate	572	1.1e-19	R		5	RNA	Bacillus_cereus_ATCC_10987_chromosome<>Bacillus_cereus_ATCC14579_chromosome<>Bacillus_thuringiensis_konkukian_chromosome<>Bacillus_cereus_ZK_chromosome<>Bacillus_thuringiensis_Al_Hakam_chromosome	-	0	-	-	-	-	-Multi_LexA(10.94|-158)
Bacillus_anthracis_Ames	|	Candidate_259_NC_003997	|	BA1423		isopropylmalate isomerase small subunit	*	>>>	11	|	1348174	1348349	>>>	175	|	123	>>>	BA1424	ATP phosphoribosyltransferase regulatory	*	candidate	829	3.7e-32	T		6	RNA	Bacillus_cereus_ATCC_10987_chromosome<>Bacillus_cereus_ATCC14579_chromosome<>Bacillus_thuringiensis_konkukian_chromosome<>Bacillus_cereus_ZK_chromosome<>Bacillus_thuringiensis_Al_Hakam_chromosome<>Bacillus_cereus_cytotoxis_NVH_391-98_chromosome	-	0	-	-	-	-	-Multi_LexA(10.29|-150)B.subtilis_sigG_1(8.06|-120)B.subtilis_sigA_2(9.55|-132)
Bacillus_anthracis_Ames	|	Candidate_260_NC_003997	|	BA1423		isopropylmalate isomerase small subunit	*	>>>	11	|	1348174	1348412	>>>	238	|	60	>>>	BA1424	ATP phosphoribosyltransferase regulatory	*	candidate	829	3.7e-32	T		6	RNA	Bacillus_cereus_ATCC_10987_chromosome<>Bacillus_cereus_ATCC14579_chromosome<>Bacillus_thuringiensis_konkukian_chromosome<>Bacillus_cereus_ZK_chromosome<>Bacillus_thuringiensis_Al_Hakam_chromosome<>Bacillus_cereus_cytotoxis_NVH_391-98_chromosome	-	0	-	-	5	-	-Multi_LexA(10.29|-213)B.subtilis_sigG_1(8.06|-183)B.subtilis_sigA_2(9.55|-195)
Bacillus_anthracis_Ames_0581	|	Candidate_152_NC_007530	|	GBAA0180		hypothetical protein	*	>>>	0	|	183051	183169	<<<	118	|	8	>>>	GBAA0181	drug resistance transporter, bcr/cfla family	*	candidate	572	1.1e-19	R		5	RNA	Bacillus_cereus_ATCC_10987_chromosome<>Bacillus_cereus_ATCC14579_chromosome<>Bacillus_thuringiensis_konkukian_chromosome<>Bacillus_cereus_ZK_chromosome<>Bacillus_thuringiensis_Al_Hakam_chromosome	-	0	-	-	-	-	-Multi_LexA(10.94|-158)
Bacillus_anthracis_Ames_0581	|	Candidate_260_NC_007530	|	GBAA1423		isopropylmalate isomerase small subunit	*	>>>	11	|	1348297	1348472	>>>	175	|	123	>>>	GBAA1424	ATP phosphoribosyltransferase regulatory	*	candidate	829	3.7e-32	T		6	RNA	Bacillus_cereus_ATCC_10987_chromosome<>Bacillus_cereus_ATCC14579_chromosome<>Bacillus_thuringiensis_konkukian_chromosome<>Bacillus_cereus_ZK_chromosome<>Bacillus_thuringiensis_Al_Hakam_chromosome<>Bacillus_cereus_cytotoxis_NVH_391-98_chromosome	-	0	-	-	-	-	-Multi_LexA(10.29|-150)B.subtilis_sigG_1(8.06|-120)B.subtilis_sigA_2(9.55|-132)
Bacillus_anthracis_Ames_0581	|	Candidate_261_NC_007530	|	GBAA1423		isopropylmalate isomerase small subunit	*	>>>	11	|	1348297	1348535	>>>	238	|	60	>>>	GBAA1424	ATP phosphoribosyltransferase regulatory	*	candidate	829	3.7e-32	T		6	RNA	Bacillus_cereus_ATCC_10987_chromosome<>Bacillus_cereus_ATCC14579_chromosome<>Bacillus_thuringiensis_konkukian_chromosome<>Bacillus_cereus_ZK_chromosome<>Bacillus_thuringiensis_Al_Hakam_chromosome<>Bacillus_cereus_cytotoxis_NVH_391-98_chromosome	-	0	-	-	5	-	-Multi_LexA(10.29|-213)B.subtilis_sigG_1(8.06|-183)B.subtilis_sigA_2(9.55|-195)
Bacillus_anthracis_str_Sterne	|	Candidate_165_NC_005945	|	BAS0182		hypothetical protein	*	>>>	0	|	183052	183170	<<<	118	|	8	>>>	BAS0183	drug resistance transporter, Bcr/CflA family	*	candidate	572	1.1e-19	R		5	RNA	Bacillus_cereus_ATCC_10987_chromosome<>Bacillus_cereus_ATCC14579_chromosome<>Bacillus_thuringiensis_konkukian_chromosome<>Bacillus_cereus_ZK_chromosome<>Bacillus_thuringiensis_Al_Hakam_chromosome	-	0	-	-	-	-	-Multi_LexA(10.94|-158)
Bacillus_anthracis_str_Sterne	|	Candidate_290_NC_005945	|	BAS1314		isopropylmalate isomerase small subunit	*	>>>	11	|	1348243	1348418	>>>	175	|	123	>>>	BAS1315	ATP phosphoribosyltransferase regulatory	*	candidate	829	3.7e-32	T		6	RNA	Bacillus_cereus_ATCC_10987_chromosome<>Bacillus_cereus_ATCC14579_chromosome<>Bacillus_thuringiensis_konkukian_chromosome<>Bacillus_cereus_ZK_chromosome<>Bacillus_thuringiensis_Al_Hakam_chromosome<>Bacillus_cereus_cytotoxis_NVH_391-98_chromosome	-	0	-	-	-	-	-Multi_LexA(10.29|-150)B.subtilis_sigG_1(8.06|-120)B.subtilis_sigA_2(9.55|-132)
Bacillus_anthracis_str_Sterne	|	Candidate_291_NC_005945	|	BAS1314		isopropylmalate isomerase small subunit	*	>>>	11	|	1348243	1348481	>>>	238	|	60	>>>	BAS1315	ATP phosphoribosyltransferase regulatory	*	candidate	829	3.7e-32	T		6	RNA	Bacillus_cereus_ATCC_10987_chromosome<>Bacillus_cereus_ATCC14579_chromosome<>Bacillus_thuringiensis_konkukian_chromosome<>Bacillus_cereus_ZK_chromosome<>Bacillus_thuringiensis_Al_Hakam_chromosome<>Bacillus_cereus_cytotoxis_NVH_391-98_chromosome	-	0	-	-	5	-	-Multi_LexA(10.29|-213)B.subtilis_sigG_1(8.06|-183)B.subtilis_sigA_2(9.55|-195)
Bacillus_cereus_ATCC_10987	|	Candidate_180_NC_003909	|	BCE_1523		isopropylmalate isomerase small subunit	*	>>>	2	|	1504021	1504205	>>>	184	|	123	>>>	BCE_1524	ATP phosphoribosyltransferase regulatory	*	candidate	1464	2.2e-60	T		5	RNA	Bacillus_anthracis_Ames_chromosome<>Bacillus_anthracis_str_Sterne_chromosome<>Bacillus_thuringiensis_konkukian_chromosome<>Bacillus_anthracis_Ames_0581_chromosome<>Bacillus_thuringiensis_Al_Hakam_chromosome	-	1	Candidate_98_NC_003909(para)	-	-	-	-Multi_LexA(10.29|-150)B.subtilis_sigA_2(9.55|-132)
Bacillus_cereus_ATCC_10987	|	Candidate_181_NC_003909	|	BCE_1523		isopropylmalate isomerase small subunit	*	>>>	2	|	1504021	1504268	>>>	247	|	60	>>>	BCE_1524	ATP phosphoribosyltransferase regulatory	*	candidate	1464	2.2e-60	T		5	RNA	Bacillus_anthracis_Ames_chromosome<>Bacillus_anthracis_str_Sterne_chromosome<>Bacillus_thuringiensis_konkukian_chromosome<>Bacillus_anthracis_Ames_0581_chromosome<>Bacillus_thuringiensis_Al_Hakam_chromosome	-	1	Candidate_98_NC_003909(para)	-	5	RS	-Multi_LexA(10.29|-213)B.subtilis_sigA_2(9.55|-195)
Bacillus_cereus_ATCC_10987	|	Candidate_13_NC_005707	|	BCE_A0076		inosine-uridine preferring nucleoside hydrolase	*	<<<	76	|	78290	78472	>>>	182	|	344	>>>	BCE_A0077	hypothetical protein	*	candidate	645	1.9e-23	F		5	RNA	Bacillus_anthracis_Ames_chromosome<>Bacillus_anthracis_str_Sterne_chromosome<>Bacillus_anthracis_Ames_0581_chromosome<>Bacillus_thuringiensis_Al_Hakam_plasmid_pALH1<>Bacillus_thuringiensis_Al_Hakam_chromosome	-	0	-	-	-	-	-Multi_LexA(10.45|-71)B.subtilis_sigK_2(10.71|-252)
Bacillus_cereus_ATCC14579	|	Candidate_92_NC_004722	|	BC0889		coproporphyrinogen III oxidase	*	>>>	8	|	874999	875312	<<<	313	|	0	>>>	BC0890	acyl-CoA synthase	*	candidate	911	2.1e-35	R		5	RNA	Bacillus_anthracis_Ames_chromosome<>Bacillus_anthracis_str_Sterne_chromosome<>Bacillus_thuringiensis_konkukian_chromosome<>Bacillus_anthracis_Ames_0581_chromosome<>Bacillus_thuringiensis_Al_Hakam_chromosome	-	11	Candidate_158_NC_004722(para),Candidate_311_NC_004722(para),Candidate_346_NC_004722(para),Candidate_53_NC_004722(para),Candidate_487_NC_004722(para),Candidate_331_NC_004722(para),Candidate_177_NC_004722(para),Candidate_160_NC_004722(para),Candidate_318_NC_004722(para),Candidate_179_NC_004722(para),Candidate_469_NC_004722(para)	-	-	-	-Multi_LexA(12.03|-403)B.subtilis_sigG_1(10.65|-67)
Bacillus_cereus_ATCC14579	|	Candidate_461_NC_004722	|	BC4559		asparaginyl-tRNA synthetase	*	<<<	37	|	4505271	4505689	>>>	418	|	2	<<<	BC4560	phenylalanyl-tRNA synthetase beta subunit	*	candidate	1753	1.3e-73	X		6	RNA	Bacillus_anthracis_Ames_chromosome<>Clostridium_tetani_E88_chromosome<>Bacillus_anthracis_str_Sterne_chromosome<>Bacillus_thuringiensis_konkukian_chromosome<>Bacillus_anthracis_Ames_0581_chromosome<>Bacillus_thuringiensis_Al_Hakam_chromosome	NC_000964_T1box5(+)_+_(hom|rev)|NC_000964_T1box18(+)_+_(hom|rev)|NC_002745_T1box7(-)_-_(hom|rev)|NC_000964_T1box13(-)_-_(hom|rev)|NC_002745_T1box2(-)_-_(hom|rev)	2	T-box_NC_004722(anti),Candidate_333_NC_004722(para),T-box_NC_004722(para)	-	-	-	-Multi_LexA(12.87|-479)
Bacillus_cereus_ZK	|	Candidate_156_NC_006274	|	BCZK0172		hypothetical protein	*	>>>	0	|	182882	183000	<<<	118	|	8	>>>	BCZK0173	drug resistance transporter Bcr/CflA subfamily;	*	candidate	590	1.7e-20	R		5	RNA	Bacillus_anthracis_Ames_chromosome<>Bacillus_anthracis_str_Sterne_chromosome<>Bacillus_thuringiensis_konkukian_chromosome<>Bacillus_anthracis_Ames_0581_chromosome<>Bacillus_thuringiensis_Al_Hakam_chromosome	-	0	-	-	-	-	-Multi_LexA(10.94|-158)
Bacillus_cereus_ZK	|	Candidate_278_NC_006274	|	BCZK1288		isopropylmalate isomerase small subunit	*	>>>	1	|	1382887	1383072	>>>	185	|	123	>>>	BCZK1289	ATP phosphoribosyltransferase regulatory	*	candidate	1469	1.3e-60	T		5	RNA	Bacillus_anthracis_Ames_chromosome<>Bacillus_anthracis_str_Sterne_chromosome<>Bacillus_thuringiensis_konkukian_chromosome<>Bacillus_anthracis_Ames_0581_chromosome<>Bacillus_thuringiensis_Al_Hakam_chromosome	-	1	Candidate_420_NC_006274(para)	-	-	-	-Multi_LexA(10.29|-150)B.subtilis_sigG_1(8.06|-120)B.subtilis_sigA_2(9.55|-132)
Bacillus_cereus_ZK	|	Candidate_279_NC_006274	|	BCZK1288		isopropylmalate isomerase small subunit	*	>>>	1	|	1382887	1383135	>>>	248	|	60	>>>	BCZK1289	ATP phosphoribosyltransferase regulatory	*	candidate	1469	1.3e-60	T		5	RNA	Bacillus_anthracis_Ames_chromosome<>Bacillus_anthracis_str_Sterne_chromosome<>Bacillus_thuringiensis_konkukian_chromosome<>Bacillus_anthracis_Ames_0581_chromosome<>Bacillus_thuringiensis_Al_Hakam_chromosome	-	1	Candidate_420_NC_006274(para)	-	5	RS	-Multi_LexA(10.29|-213)B.subtilis_sigG_1(8.06|-183)B.subtilis_sigA_2(9.55|-195)
Bacillus_thuringiensis_Al_Hakam	|	Candidate_149_NC_008600	|	BALH_0180		hypothetical protein	*	>>>	0	|	190009	190127	<<<	118	|	8	>>>	BALH_0182	drug resistance transporter Bcr/CflA subfamily,	*	candidate	572	1.1e-19	R		6	RNA	Bacillus_cereus_ATCC_10987_chromosome<>Bacillus_anthracis_Ames_chromosome<>Bacillus_cereus_ATCC14579_chromosome<>Bacillus_anthracis_str_Sterne_chromosome<>Bacillus_cereus_ZK_chromosome<>Bacillus_anthracis_Ames_0581_chromosome	-	0	-	-	-	-	-Multi_LexA(10.94|-158)
Bacillus_thuringiensis_Al_Hakam	|	Candidate_269_NC_008600	|	BALH_1258		3-isopropylmalate dehydratase, small subunit	*	>>>	12	|	1408347	1408521	>>>	174	|	123	>>>	BALH_1259	histidine--tRNA ligase (histidyl-tRNA	*	candidate	832	2.6e-32	T		7	RNA	Bacillus_cereus_ATCC_10987_chromosome<>Bacillus_anthracis_Ames_chromosome<>Bacillus_cereus_ATCC14579_chromosome<>Bacillus_anthracis_str_Sterne_chromosome<>Bacillus_cereus_ZK_chromosome<>Bacillus_anthracis_Ames_0581_chromosome<>Bacillus_cereus_cytotoxis_NVH_391-98_chromosome	-	1	Candidate_421_NC_008600(para)	-	-	-	-Multi_LexA(10.29|-150)B.subtilis_sigG_1(8.06|-120)B.subtilis_sigA_2(9.55|-132)
Bacillus_thuringiensis_Al_Hakam	|	Candidate_270_NC_008600	|	BALH_1258		3-isopropylmalate dehydratase, small subunit	*	>>>	12	|	1408347	1408584	>>>	237	|	60	>>>	BALH_1259	histidine--tRNA ligase (histidyl-tRNA	*	candidate	832	2.6e-32	T		7	RNA	Bacillus_cereus_ATCC_10987_chromosome<>Bacillus_anthracis_Ames_chromosome<>Bacillus_cereus_ATCC14579_chromosome<>Bacillus_anthracis_str_Sterne_chromosome<>Bacillus_cereus_ZK_chromosome<>Bacillus_anthracis_Ames_0581_chromosome<>Bacillus_cereus_cytotoxis_NVH_391-98_chromosome	-	1	Candidate_421_NC_008600(para)	-	5	RS	-Multi_LexA(10.29|-213)B.subtilis_sigG_1(8.06|-183)B.subtilis_sigA_2(9.55|-195)
Bacillus_thuringiensis_konkukian	|	Candidate_166_NC_005957	|	BT9727_0169		hypothetical protein	*	>>>	0	|	185507	185624	<<<	117	|	0	>>>	BT9727_0170	drug resistance transporter Bcr/CflA subfamily;	*	candidate	572	1.1e-19	R		5	RNA	Bacillus_cereus_ATCC_10987_chromosome<>Bacillus_anthracis_Ames_chromosome<>Bacillus_anthracis_str_Sterne_chromosome<>Bacillus_cereus_ZK_chromosome<>Bacillus_anthracis_Ames_0581_chromosome	-	0	-	-	-	-	-Multi_LexA(10.94|-158)
Bacillus_thuringiensis_konkukian	|	Candidate_298_NC_005957	|	BT9727_1287		isopropylmalate isomerase small subunit	*	>>>	12	|	1370212	1370386	>>>	174	|	123	>>>	BT9727_1288	ATP phosphoribosyltransferase regulatory	*	candidate	841	8.7e-33	T		7	RNA	Bacillus_cereus_ATCC_10987_chromosome<>Bacillus_anthracis_Ames_chromosome<>Bacillus_cereus_ATCC14579_chromosome<>Bacillus_anthracis_str_Sterne_chromosome<>Bacillus_cereus_ZK_chromosome<>Bacillus_anthracis_Ames_0581_chromosome<>Bacillus_cereus_cytotoxis_NVH_391-98_chromosome	-	1	Candidate_33_NC_005957(para)	-	-	-	-Multi_LexA(10.29|-150)B.subtilis_sigG_1(8.06|-120)B.subtilis_sigA_2(9.55|-132)
Bacillus_thuringiensis_konkukian	|	Candidate_299_NC_005957	|	BT9727_1287		isopropylmalate isomerase small subunit	*	>>>	12	|	1370212	1370449	>>>	237	|	60	>>>	BT9727_1288	ATP phosphoribosyltransferase regulatory	*	candidate	841	8.7e-33	T		7	RNA	Bacillus_cereus_ATCC_10987_chromosome<>Bacillus_anthracis_Ames_chromosome<>Bacillus_cereus_ATCC14579_chromosome<>Bacillus_anthracis_str_Sterne_chromosome<>Bacillus_cereus_ZK_chromosome<>Bacillus_anthracis_Ames_0581_chromosome<>Bacillus_cereus_cytotoxis_NVH_391-98_chromosome	-	1	Candidate_33_NC_005957(para)	-	5	RS	-Multi_LexA(10.29|-213)B.subtilis_sigG_1(8.06|-183)B.subtilis_sigA_2(9.55|-195)
Bordetella_bronchiseptica	|	Candidate_109_NC_002927	|	BB1652		hypothetical protein	*	<<<	-46	|	1755976	1756125	<<<	149	|	0	<<<	BB1653	hypothetical protein	*	candidate	487	9.1e-16	F		2	RNA	Bordetella_parapertussis_chromosome<>Bordetella_pertussis_chromosome	-	0	-	-	5	-	-Multi_LexA(12.74|-101)
Bordetella_parapertussis	|	Candidate_139_NC_002928	|	BPP2256		hypothetical protein	*	<<<	-46	|	2403277	2403426	<<<	149	|	0	<<<	BPP2257	hypothetical protein	*	candidate	487	9e-16	F		2	RNA	Bordetella_bronchiseptica_chromosome<>Bordetella_pertussis_chromosome	-	0	-	-	5	-	-Multi_LexA(12.74|-101)
Bordetella_pertussis	|	Candidate_81_NC_002929	|	BP1554		hypothetical protein	*	<<<	-46	|	1632990	1633138	<<<	148	|	0	<<<	BP1555	hypothetical protein	*	candidate	487	9e-16	F		2	RNA	Bordetella_bronchiseptica_chromosome<>Bordetella_parapertussis_chromosome	-	0	-	-	5	-	-Multi_LexA(12.74|-101)
Brucella_abortus_9-941	|	Candidate_265_NC_006932	|	BruAb1_0089		hypothetical protein	*	<<<	31	|	98214	98447	>>>	233	|	11	<<<	BruAb1_0090	aconitate hydratase	*	candidate	1230	1e-49	F		1	RNA	Brucella_melitensis_chromosome_1	-	0	-	-	-	-	-Multi_LexA(12.65|-284)
Brucella_melitensis	|	Candidate_159_NC_003317	|	BMEI1855		aconitate hydratase	*	>>>	12	|	1905981	1906214	<<<	233	|	0	>>>	BMEI1856	hypothetical protein	*	candidate	1230	9.3e-50	F		1	RNA	Brucella_abortus_9-941_chromosome_1	-	0	-	-	-	-	-Multi_LexA(12.65|-284)
Burkholderia_cenocepacia_AU_1054	|	Candidate_87_NC_008061	|	Bcen_5163		hypothetical protein	*	<<<	106	|	2449245	2449364	>>>	119	|	122	>>>	Bcen_5164	hypothetical protein	*	candidate	583	1.5e-20	F		8	-	Burkholderia_383_chromosome_2<>Burkholderia_cepacia_AMMD_chromosome_2<>Burkholderia_mallei_SAVP1_chromosome_1<>Burkholderia_mallei_NCTC_10229_chromosome_1<>Burkholderia_pseudomallei_668_chromosome_2<>Burkholderia_pseudomallei_1106a_chromosome_2<>Burkholderia_mallei_NCTC_10247_chromosome_1<>Burkholderia_vietnamiensis_G4_chromosome_2	-	0	-	-	-	-	-Multi_LexA(10.22|-221)
Burkholderia_cenocepacia_HI2424	|	Candidate_87_NC_008543	|	Bcen2424_5695		hypothetical protein	*	<<<	128	|	2817630	2817745	<<<	115	|	38	>>>	Bcen2424_5696	hypothetical protein	*	candidate	583	1.5e-20	F		8	-	Burkholderia_383_chromosome_2<>Burkholderia_cepacia_AMMD_chromosome_2<>Burkholderia_mallei_SAVP1_chromosome_1<>Burkholderia_mallei_NCTC_10229_chromosome_1<>Burkholderia_pseudomallei_668_chromosome_2<>Burkholderia_pseudomallei_1106a_chromosome_2<>Burkholderia_mallei_NCTC_10247_chromosome_1<>Burkholderia_vietnamiensis_G4_chromosome_2	-	0	-	-	-	-	-Multi_LexA(10.22|-216)
Burkholderia_mallei_ATCC_23344	|	Candidate_2_NC_006349	|	BMAA0943		hypothetical protein	*	<<<	1	|	957696	957922	>>>	226	|	391	<<<	BMAA0944	hypothetical protein	*	candidate	1120	7.8e-45	R		4	RNA	Burkholderia_pseudomallei_K96243_chromosome_2<>Burkholderia_pseudomallei_1710b_chromosome_2<>Burkholderia_pseudomallei_668_chromosome_2<>Burkholderia_pseudomallei_1106a_chromosome_2	-	0	-	-	-	-	-Multi_LexA(10.74|-251)
Burkholderia_mallei_NCTC_10229	|	Candidate_1_NC_008835	|	BMA10299_0207		hypothetical protein	*	<<<	70	|	190361	190587	>>>	226	|	-47	>>>	BMA10299_0208	hypothetical protein	*	candidate	896	5e-35	R		4	-	Burkholderia_pseudomallei_K96243_chromosome_2<>Burkholderia_pseudomallei_1710b_chromosome_2<>Burkholderia_pseudomallei_668_chromosome_2<>Burkholderia_pseudomallei_1106a_chromosome_2	-	0	-	-	5	-	-Multi_LexA(10.74|-251)
Burkholderia_mallei_NCTC_10247	|	Candidate_7_NC_009079	|	BMA10247_A1397		hypothetical protein	*	<<<	-47	|	1364671	1364899	<<<	228	|	68	>>>	BMA10247_A1398	hypothetical protein	*	candidate	896	5e-35	R		4	-	Burkholderia_pseudomallei_K96243_chromosome_2<>Burkholderia_pseudomallei_1710b_chromosome_2<>Burkholderia_pseudomallei_668_chromosome_2<>Burkholderia_pseudomallei_1106a_chromosome_2	-	1	Candidate_101_NC_009079(para)	-	5	-	-Multi_LexA(10.74|-252)
Burkholderia_mallei_SAVP1	|	Candidate_4_NC_008784	|	BMASAVP1_0438		hypothetical protein	*	<<<	-47	|	450943	451171	<<<	228	|	68	>>>	BMASAVP1_0439	hypothetical protein	*	candidate	896	5e-35	R		4	-	Burkholderia_pseudomallei_K96243_chromosome_2<>Burkholderia_pseudomallei_1710b_chromosome_2<>Burkholderia_pseudomallei_668_chromosome_2<>Burkholderia_pseudomallei_1106a_chromosome_2	-	0	-	-	5	-	-Multi_LexA(10.74|-252)
Burkholderia_pseudomallei_1106a	|	Candidate_4_NC_009078	|	BURPS1106A_A1807		hypothetical protein	*	>>>	7	|	1780158	1780387	<<<	229	|	68	>>>	BURPS1106A_A1808	hypothetical protein	*	candidate	1120	3.8e-45	R		4	-	Burkholderia_mallei_ATCC_23344_chromosome_2<>Burkholderia_mallei_SAVP1_chromosome_1<>Burkholderia_mallei_NCTC_10229_chromosome_1<>Burkholderia_mallei_NCTC_10247_chromosome_1	-	0	-	-	-	-	-Multi_LexA(10.74|-253)Multi_LexA(13.14|-271)
Burkholderia_pseudomallei_1710b	|	Candidate_108_NC_007435	|	BURPS1710b_A1567		RNA polymerase sigma-70 factor	*	>>>	76	|	1897728	1898127	<<<	399	|	0	>>>	BURPS1710b_A1568	excinuclease ABC, subunit A, form 2	*	candidate	2362	4e-101	F		5	RNA	Burkholderia_mallei_ATCC_23344_chromosome_2<>Burkholderia_383_chromosome_3<>Burkholderia_mallei_SAVP1_chromosome_1<>Burkholderia_mallei_NCTC_10229_chromosome_1<>Burkholderia_mallei_NCTC_10247_chromosome_1	-	1	Candidate_167_NC_007435(para)	-	-	-	-Multi_LexA(15.32|-259)
Burkholderia_pseudomallei_1710b	|	Candidate_175_NC_007435	|	BURPS1710b_A0354		transcriptional regulator, MerR family	*	>>>	385	|	506728	506960	<<<	232	|	0	>>>	BURPS1710b_A0355	hypothetical protein	*	candidate	896	1.2e-34	X		4	-	Burkholderia_mallei_ATCC_23344_chromosome_2<>Burkholderia_mallei_SAVP1_chromosome_1<>Burkholderia_mallei_NCTC_10229_chromosome_1<>Burkholderia_mallei_NCTC_10247_chromosome_1	-	0	-	-	-	-	-Multi_LexA(10.74|-257)Multi_LexA(13.14|-275)
Burkholderia_pseudomallei_K96243	|	Candidate_12_NC_006351	|	BPSS1333		hypothetical protein	*	>>>	390	|	1826094	1826322	<<<	228	|	68	>>>	BPSS1334	hypothetical protein	*	candidate	2981	3.4e-129	R		4	-	Burkholderia_mallei_ATCC_23344_chromosome_2<>Burkholderia_mallei_SAVP1_chromosome_1<>Burkholderia_mallei_NCTC_10229_chromosome_1<>Burkholderia_mallei_NCTC_10247_chromosome_1	-	0	-	-	-	-	-Multi_LexA(10.74|-252)Multi_LexA(13.14|-270)
Clostridium_botulinum_A	|	Candidate_56_NC_009495	|	CBO0596		membrane protein	*	>>>	491	|	694946	695233	>>>	287	|	38	>>>	CBO0597	asparaginyl-tRNA synthetase	*	candidate	485	3.2e-16	Z		17	RNA	Clostridium_perfringens_chromosome<>Bacillus_cereus_ATCC_10987_chromosome<>Bacillus_anthracis_Ames_chromosome<>Bacillus_cereus_ATCC14579_chromosome<>Bacillus_anthracis_str_Sterne_chromosome<>Bacillus_thuringiensis_konkukian_chromosome<>Bacillus_cereus_ZK_chromosome<>Bacillus_anthracis_Ames_0581_chromosome<>Clostridium_perfringens_ATCC_13124_chromosome<>Clostridium_perfringens_SM101_chromosome<>Pe…	NC_000964_T1box5(+)_+_(hom)|NC_003210_T1box5(-)_-_(hom)|NC_003210_T1box3(-)_-_(hom)|NC_002745_T1box3(+)_+_(hom)|NC_002745_T1box2(-)_-_(hom)	2	Candidate_17_NC_009495(para),Candidate_22_NC_009495(para)	-	5	RS	-Multi_LexA(13.96|-374)B.subtilis_sigG_1(11.1|-253)B.subtilis_sigA_2(12.5|-422)
Escherichia_coli_536	|	Candidate_3_NC_008253	|	ECP_0612		hypothetical protein	*	<<<	1	|	644862	645185	>>>	323	|	83	>>>	ECP_0613	hypothetical protein (Hok/Gef family domain)	*	candidate	771	1.6e-29	R		6	-	Shigella_flexneri_2a_chromosome<>Shigella_flexneri_2a_2457T_chromosome<>Shigella_sonnei_Ss046_chromosome<>Shigella_dysenteriae_chromosome<>Shigella_boydii_Sb227_chromosome<>Shigella_flexneri_5_8401_chromosome	NC_000913_SokE(-)_-_(hom|rev)|NC_000913_sokB(+)_+_(hom|rev)	0	-	-	-	-	-Multi_LexA(16.27|-58)
Escherichia_coli_536	|	Candidate_108_NC_008253	|	ECP_3591		hypothetical protein	*	>>>	1	|	3757407	3757560	>>>	153	|	177	>>>	ECP_3592	arsenate reductase	*	candidate	698	3.1e-26	T		6	RNA	Shigella_flexneri_2a_chromosome<>Shigella_flexneri_2a_2457T_chromosome<>Shigella_sonnei_Ss046_chromosome<>Shigella_dysenteriae_chromosome<>Shigella_boydii_Sb227_chromosome<>Shigella_flexneri_5_8401_chromosome	-	0	-	-	-	-	-Multi_LexA(14.33|-146)E.coli_sig70_2(7.77|-88)
Escherichia_coli_APEC_O1	|	Candidate_124_NC_008563	|	APECO1_2953		glutathione reductase Gor	*	>>>	1	|	3942241	3942732	>>>	491	|	177	>>>	APECO1_2952	arsenate reductase ArsC	*	candidate	853	3.1e-33	T		6	RNA	Shigella_flexneri_2a_chromosome<>Shigella_flexneri_2a_2457T_chromosome<>Shigella_sonnei_Ss046_chromosome<>Shigella_dysenteriae_chromosome<>Shigella_boydii_Sb227_chromosome<>Shigella_flexneri_5_8401_chromosome	-	0	-	-	-	-	-Multi_LexA(14.33|-146)E.coli_sig70_2(7.77|-88)
Escherichia_coli_CFT073	|	Candidate_2_NC_004431	|	c0667		Hypothetical protein ybdK	*	<<<	1	|	650963	651292	>>>	329	|	394	<<<	c0668	4'-phosphopantetheinyl transferase entD	*	candidate	904	2.1e-35	R		6	COD	Shigella_flexneri_2a_chromosome<>Shigella_flexneri_2a_2457T_chromosome<>Shigella_sonnei_Ss046_chromosome<>Shigella_dysenteriae_chromosome<>Shigella_boydii_Sb227_chromosome<>Shigella_flexneri_5_8401_chromosome	NC_000913_SokE(-)_-_(hom|rev)|NC_000913_sokB(+)_+_(hom|rev)	0	-	-	-	-	-Multi_LexA(16.27|-58)
Escherichia_coli_CFT073	|	Candidate_144_NC_004431	|	c5204		Transport activator	*	>>>	546	|	4960755	4961055	>>>	300	|	133	<<<	c5205	hypothetical protein	*	candidate	1075	1.8e-43	T		1	COD	Klebsiella_pneumoniae_MGH_78578_plasmid_pKPN3	-	0	-	-	-	-	-Multi_LexA(10.21|-285)
Escherichia_coli_K12	|	Candidate_3_NC_000913	|	b0581		gamma-glutamyl:cysteine ligase	*	<<<	1	|	606608	606939	>>>	331	|	119	>>>	b4415	toxic polypeptide, small	*	candidate	980	5.7e-39	R		6	-	Shigella_flexneri_2a_chromosome<>Shigella_flexneri_2a_2457T_chromosome<>Shigella_sonnei_Ss046_chromosome<>Shigella_dysenteriae_chromosome<>Shigella_boydii_Sb227_chromosome<>Shigella_flexneri_5_8401_chromosome	NC_000913_SokE(-)_-_(rev)|NC_000913_sokB(+)_+_(rev)	0	-	-	-	-	-Multi_LexA(16.27|-58)
Escherichia_coli_K12	|	IstR2_NC_000913	|	b3672		ilvB operon leader peptide	*	<<<	128	|	3851140	3851465	<<<	325	|	0	>>>	b4617	lexA-regulated predicted protein	*	IstR2	785	3.8e-30	F		12	-	Salmonella_typhimurium_LT2_chromosome<>Salmonella_typhi_chromosome<>Salmonella_typhi_Ty2_chromosome<>Shigella_flexneri_2a_2457T_chromosome<>Salmonella_enterica_Paratypi_ATCC_9150_chromosome<>Salmonella_enterica_Choleraesuis_chromosome<>Shigella_sonnei_Ss046_chromosome<>Shigella_dysenteriae_chromosome<>Shigella_boydii_Sb227_chromosome<>Shigella_flexneri_5_8401_chromosome<>Enterobacter_638_chromoso…	NC_000913_IstR1(-)_-_|NC_000913_IstR2(-)_-_	1	Candidate_269_NC_000913(para)	-	-	-	-Multi_LexA(16.27|-184)
Escherichia_coli_O157H7	|	Candidate_2_NC_002695	|	ECs0619		hypothetical protein	*	<<<	1	|	689901	690219	>>>	318	|	118	>>>	ECs0620	hypothetical protein	*	candidate	489	1.7e-16	R		6	-	Shigella_flexneri_2a_chromosome<>Shigella_flexneri_2a_2457T_chromosome<>Shigella_sonnei_Ss046_chromosome<>Shigella_dysenteriae_chromosome<>Shigella_boydii_Sb227_chromosome<>Shigella_flexneri_5_8401_chromosome	NC_000913_SokE(-)_-_(hom|rev)|NC_000913_sokB(+)_+_(hom|rev)	0	-	-	-	-	-Multi_LexA(16.27|-58)
Escherichia_coli_O157H7	|	Candidate_126_NC_002695	|	ECs4372		glutathione reductase	*	>>>	1	|	4381965	4382456	>>>	491	|	387	>>>	ECs4373	transcriptional repressor of chromosomal ars	*	candidate	3998	2.7e-175	T		6	RNA	Shigella_flexneri_2a_chromosome<>Shigella_flexneri_2a_2457T_chromosome<>Shigella_sonnei_Ss046_chromosome<>Shigella_dysenteriae_chromosome<>Shigella_boydii_Sb227_chromosome<>Shigella_flexneri_5_8401_chromosome	-	0	-	SRP_bact_NC_002505|3'(0)	-	-	-Multi_LexA(14.33|-146)E.coli_sig70_2(7.55|-88)
Escherichia_coli_O157H7	|	Candidate_279_NC_002695	|	ECs3482		SsrA-binding protein	*	>>>	696	|	3476084	3476140	<<<	56	|	92	>>>	ECs3483	putative DNA damage-inducible protein	*	candidate	3361	1.8e-146	X		3	RNA	Photorhabdus_luminescens_chromosome<>Shigella_sonnei_Ss046_chromosome<>Pseudoalteromonas_haloplanktis_TAC125_chromosome_1	NC_002745_T1box1(+)_+_(hom)	0	-	-	-	-	-Multi_LexA(13.74|-90)
Escherichia_coli_O157H7_EDL933	|	Candidate_129_NC_002655	|	Z4900		glutathione reductase	*	>>>	1	|	4449190	4449681	>>>	491	|	387	>>>	Z4903	transcriptional repressor of chromosomal ars	*	candidate	3998	2.7e-175	T		6	RNA	Shigella_flexneri_2a_chromosome<>Shigella_flexneri_2a_2457T_chromosome<>Shigella_sonnei_Ss046_chromosome<>Shigella_dysenteriae_chromosome<>Shigella_boydii_Sb227_chromosome<>Shigella_flexneri_5_8401_chromosome	-	0	-	SRP_bact_NC_002505|3'(0)	-	-	-Multi_LexA(14.33|-146)E.coli_sig70_2(7.55|-88)
Escherichia_coli_O157H7_EDL933	|	Candidate_302_NC_002655	|	Z3913		SsrA-binding protein	*	>>>	696	|	3545933	3545989	<<<	56	|	92	>>>	Z3916	hypothetical protein	*	candidate	3361	1.8e-146	X		3	RNA	Photorhabdus_luminescens_chromosome<>Shigella_sonnei_Ss046_chromosome<>Pseudoalteromonas_haloplanktis_TAC125_chromosome_1	NC_002745_T1box1(+)_+_(hom)	0	-	-	-	-	-Multi_LexA(13.74|-90)
Escherichia_coli_O157H7_EDL933	|	Candidate_364_NC_002655	|	Z5166		ilvBN operon leader peptide	*	<<<	128	|	4712575	4712912	<<<	337	|	461	>>>	Z5168	2-module integral membrane pump; multidrug	*	candidate	664	7.8e-52	F		2	RNA	Salmonella_enterica_Choleraesuis_chromosome<>Enterobacter_638_chromosome	NC_000913_IstR1(-)_-_(hom)|NC_000913_IstR2(-)_-_(hom)	1	Candidate_365_NC_002655(opp)	IstR1_NC_000913|3'(0),IstR2_NC_000913|3'(0)	-	-	-Multi_LexA(16.27|-184)
Klebsiella_pneumoniae_MGH_78579	|	Candidate_111_NC_009648	|	KPN_04075		ilvB operon leader peptide	*	<<<	129	|	4463772	4464090	<<<	318	|	382	>>>	KPN_04076	putative acyltransferase	*	candidate	785	7.1e-30	F		13	-	Escherichia_coli_K12_chromosome<>Escherichia_coli_O157H7_EDL933_chromosome<>Salmonella_typhimurium_LT2_chromosome<>Salmonella_typhi_chromosome<>Salmonella_typhi_Ty2_chromosome<>Shigella_flexneri_2a_2457T_chromosome<>Salmonella_enterica_Paratypi_ATCC_9150_chromosome<>Salmonella_enterica_Choleraesuis_chromosome<>Shigella_sonnei_Ss046_chromosome<>Shigella_dysenteriae_chromosome<>Shigella_boydii_Sb22…	NC_000913_IstR1(-)_-_(hom)|NC_000913_IstR2(-)_-_(hom)	0	-	-	-	-	-Multi_LexA(10.54|-175)
Nostoc_sp	|	Candidate_235_NC_003272	|	alr3235		indole-3-glycerol-phosphate synthase	*	>>>	19	|	3908647	3908753	>>>	106	|	71	<<<	asl3236	hypothetical protein	*	candidate	482	8.9e-16	Z		1	-	Anabaena_variabilis_ATCC_29413_chromosome	-	0	-	-	-	-	-Multi_LexA(11.85|-238)
Salmonella_enterica_Choleraesuis	|	Candidate_134_NC_006905	|	SC1248		putative cytoplasmic protein	*	>>>	39	|	1358838	1359025	>>>	187	|	-35	>>>	SC1249	hypothetical protein	*	candidate	674	3.2e-25	F		3	-	Salmonella_typhimurium_LT2_chromosome<>Salmonella_typhi_chromosome<>Salmonella_typhi_Ty2_chromosome	-	0	-	-	5	-	-Multi_LexA(10.3|-305)
Salmonella_enterica_Choleraesuis	|	Candidate_285_NC_006905	|	SC3717		ilvB operon leader peptide	*	<<<	207	|	3937673	3937988	<<<	315	|	110	>>>	SC3718	hypothetical protein	*	candidate	525	4.4e-28	X		12	RNA	Escherichia_coli_K12_chromosome<>Escherichia_coli_O157H7_EDL933_chromosome<>Salmonella_typhimurium_LT2_chromosome<>Salmonella_typhi_chromosome<>Salmonella_typhi_Ty2_chromosome<>Shigella_flexneri_2a_2457T_chromosome<>Shigella_sonnei_Ss046_chromosome<>Shigella_dysenteriae_chromosome<>Shigella_boydii_Sb227_chromosome<>Shigella_flexneri_5_8401_chromosome<>Enterobacter_638_chromosome<>Klebsiella_pneum…	NC_000913_IstR1(-)_-_(hom)|NC_000913_IstR2(-)_-_(hom)	0	-	IstR1_NC_000913|UD(5'(1-1)|3'(0-0)),IstR2_NC_000913|UD(5'(1-1)|3'(0-0))	-	-	-Multi_LexA(13.98|-172)
Salmonella_enterica_Choleraesuis	|	Candidate_292_NC_006905	|	SC3849		putative hydrolase of the HAD superfamily	*	>>>	1	|	4089645	4089751	>>>	106	|	27	>>>	SC3850	DNA-dependent ATPase I and helicase II	*	candidate	666	5.7e-24	Y		3	-	Salmonella_typhimurium_LT2_chromosome<>Salmonella_typhi_chromosome<>Salmonella_typhi_Ty2_chromosome	-	0	-	CsrB_NC_002505|3'(0)	5	-	-Multi_LexA(13.99|-79)E.coli_sig70_1(9.5|-106)
Salmonella_enterica_Choleraesuis	|	MicF_NC_006905	|	SC2271		outer membrane protein 1b (ib;c), porin	*	<<<	304	|	2381168	2381288	>>>	120	|	303	>>>	SC2272	putative sensor/kinase in regulatory system	*	MicF	614	4.4e-32	X		18	RNA	Escherichia_coli_K12_chromosome<>Escherichia_coli_O157H7_EDL933_chromosome<>Escherichia_coli_O157H7_chromosome<>Salmonella_typhimurium_LT2_chromosome<>Salmonella_typhi_chromosome<>Shigella_flexneri_2a_chromosome<>Escherichia_coli_CFT073_chromosome<>Salmonella_typhi_Ty2_chromosome<>Shigella_flexneri_2a_2457T_chromosome<>Shigella_sonnei_Ss046_chromosome<>Shigella_dysenteriae_chromosome<>Shigella_bo…	NC_000913_micF(+)_+_(hom)	0	-	micF_NC_000913|UD(5'(0-0)|3'(1-1))	-	-	-Multi_LexA(10.42|-120)
Salmonella_enterica_Paratypi_ATCC_9150	|	Candidate_284_NC_006511	|	SPA3647		ilvBN operon attenuator peptide	*	<<<	207	|	3786217	3786532	<<<	315	|	292	>>>	SPA3648	hypothetical protein	*	candidate	525	1.7e-28	X		2	RNA	Escherichia_coli_K12_chromosome<>Enterobacter_638_chromosome	NC_000913_IstR1(-)_-_(hom)|NC_000913_IstR2(-)_-_(hom)	0	-	IstR1_NC_000913|3'(0),IstR2_NC_000913|3'(0)	-	-	-Multi_LexA(13.98|-172)
Salmonella_enterica_Paratypi_ATCC_9150	|	Candidate_292_NC_006511	|	SPA3791		hypothetical protein	*	>>>	1	|	3933622	3933728	>>>	106	|	27	>>>	SPA3792	DNA helicase II	*	candidate	675	2.2e-24	Y		3	-	Salmonella_typhimurium_LT2_chromosome<>Salmonella_typhi_chromosome<>Salmonella_typhi_Ty2_chromosome	-	2	Candidate_287_NC_006511(para),Candidate_344_NC_006511(para)	CsrB_NC_002505|3'(0)	5	-	-Multi_LexA(13.99|-79)E.coli_sig70_1(9.5|-106)
Salmonella_typhi	|	Candidate_305_NC_003198	|	STY3608		DNA helicase II	*	<<<	28	|	3463981	3464087	<<<	106	|	0	<<<	STY3609	hypothetical protein	*	candidate	666	5.7e-24	Y		3	-	Salmonella_typhimurium_LT2_chromosome<>Salmonella_enterica_Paratypi_ATCC_9150_chromosome<>Salmonella_enterica_Choleraesuis_chromosome	-	3	Candidate_322_NC_003198(para),Candidate_235_NC_003198(para),Candidate_375_NC_003198(para)	-	5	-	-Multi_LexA(13.99|-79)E.coli_sig70_1(9.5|-106)
Salmonella_typhi	|	MicF_NC_003198	|	STY2493		outer membrane protein C	*	<<<	304	|	2323835	2323955	>>>	120	|	302	>>>	STY2494	putative two-component system sensor kinase	*	MicF	599	2.1e-31	X		18	RNA	Escherichia_coli_K12_chromosome<>Escherichia_coli_O157H7_EDL933_chromosome<>Escherichia_coli_O157H7_chromosome<>Salmonella_typhimurium_LT2_chromosome<>Shigella_flexneri_2a_chromosome<>Escherichia_coli_CFT073_chromosome<>Shigella_flexneri_2a_2457T_chromosome<>Salmonella_enterica_Paratypi_ATCC_9150_chromosome<>Salmonella_enterica_Choleraesuis_chromosome<>Shigella_sonnei_Ss046_chromosome<>Shigella_d…	NC_000913_micF(+)_+_(hom)	0	-	micF_NC_000913|UD(5'(0-0)|3'(1-1))	-	-	-Multi_LexA(10.42|-120)
Salmonella_typhi_Ty2	|	Candidate_323_NC_004631	|	t3346		DNA helicase II	*	<<<	28	|	3449639	3449745	<<<	106	|	0	<<<	t3347	hypothetical protein	*	candidate	666	5.7e-24	Y		3	-	Salmonella_typhimurium_LT2_chromosome<>Salmonella_enterica_Paratypi_ATCC_9150_chromosome<>Salmonella_enterica_Choleraesuis_chromosome	-	3	Candidate_341_NC_004631(para),Candidate_411_NC_004631(para),Candidate_398_NC_004631(para)	-	5	-	-Multi_LexA(13.99|-79)E.coli_sig70_1(9.5|-106)
Salmonella_typhi_Ty2	|	Candidate_344_NC_004631	|	t3720		pseudogene	*	<<<	526	|	3836092	3836202	>>>	110	|	205	>>>	t3721	ilvBN operon attenuator peptide	*	candidate	149	4.3e-16	Z		4	RNA	Escherichia_coli_K12_chromosome<>Escherichia_coli_O157H7_chromosome<>Salmonella_enterica_Choleraesuis_chromosome<>Enterobacter_638_chromosome	NC_000913_IstR1(-)_-_(hom)|NC_000913_IstR2(-)_-_(hom)	1	Candidate_129_NC_004631(tandem)	IstR1_NC_000913|3'(0),IstR2_NC_000913|3'(0)	-	-	-Multi_LexA(13.98|-173)
Salmonella_typhi_Ty2	|	Candidate_388_NC_004631	|	t4360		hypothetical protein	*	<<<	37	|	4514478	4514831	<<<	353	|	245	<<<	t4361	hypothetical protein	*	candidate	469	9.3e-16	Z		2	COD	Vibrio_parahaemolyticus_chromosome_2<>Yersinia_pseudotuberculosis_IP_31758_chromosome	-	0	-	-	-	-	-Multi_LexA(12.63|-376)
Salmonella_typhi_Ty2	|	MicF_NC_004631	|	t0596		putative two-component system sensor kinase	*	<<<	302	|	680758	680880	<<<	122	|	302	>>>	t0597	outer membrane protein C	*	MicF	599	2.1e-31	X		18	RNA	Escherichia_coli_K12_chromosome<>Escherichia_coli_O157H7_EDL933_chromosome<>Escherichia_coli_O157H7_chromosome<>Salmonella_typhimurium_LT2_chromosome<>Shigella_flexneri_2a_chromosome<>Escherichia_coli_CFT073_chromosome<>Shigella_flexneri_2a_2457T_chromosome<>Salmonella_enterica_Paratypi_ATCC_9150_chromosome<>Salmonella_enterica_Choleraesuis_chromosome<>Shigella_sonnei_Ss046_chromosome<>Shigella_d…	NC_000913_micF(+)_+_(hom)	0	-	micF_NC_000913|UD(5'(1-1)|3'(0-0))	-	-	-Multi_LexA(10.42|-121)
Salmonella_typhimurium_LT2	|	Candidate_140_NC_003197	|	STM1239		putative cytoplasmic protein	*	>>>	1	|	1327209	1327396	>>>	187	|	792	<<<	STM1240	putative envelope lipoprotein	*	candidate	752	5.2e-28	F		4	RNA	Salmonella_typhi_chromosome<>Salmonella_typhi_Ty2_chromosome<>Salmonella_enterica_Paratypi_ATCC_9150_chromosome<>Salmonella_enterica_Choleraesuis_chromosome	-	0	-	-	-	-	-Multi_LexA(10.3|-306)
Salmonella_typhimurium_LT2	|	Candidate_305_NC_003197	|	STM3950		putative hydrolase	*	>>>	1	|	4155407	4155513	>>>	106	|	27	>>>	STM3951	DNA-dependent ATPase I/helicase II	*	candidate	666	5.7e-24	Y		4	-	Salmonella_typhi_chromosome<>Salmonella_typhi_Ty2_chromosome<>Salmonella_enterica_Paratypi_ATCC_9150_chromosome<>Salmonella_enterica_Choleraesuis_chromosome	-	0	-	CsrB_NC_002505|3'(0)	5	-	-Multi_LexA(13.99|-79)E.coli_sig70_1(9.5|-106)
Salmonella_typhimurium_LT2	|	micF_NC_003197	|	STM2267		outer membrane protein C precursor	*	<<<	304	|	2366884	2367004	>>>	120	|	303	>>>	STM2269	putative sensor kinase	*	micF	605	1.1e-31	X		19	RNA	Escherichia_coli_K12_chromosome<>Escherichia_coli_O157H7_EDL933_chromosome<>Escherichia_coli_O157H7_chromosome<>Salmonella_typhi_chromosome<>Shigella_flexneri_2a_chromosome<>Escherichia_coli_CFT073_chromosome<>Salmonella_typhi_Ty2_chromosome<>Shigella_flexneri_2a_2457T_chromosome<>Salmonella_enterica_Paratypi_ATCC_9150_chromosome<>Salmonella_enterica_Choleraesuis_chromosome<>Shigella_sonnei_Ss046…	NC_000913_micF(+)_+_(hom)	0	-	micF_NC_000913|UD(5'(0-0)|3'(1-1))	-	-	-Multi_LexA(10.42|-120)
Salmonella_typhimurium_LT2	|	istR-2_NC_003197	|	STM3797		ilvB operon leader peptide	*	<<<	207	|	3998018	3998333	<<<	315	|	319	>>>	STM3796A.S	integral membrane protein	*	istR-2	534	1.8e-28	X		3	RNA	Escherichia_coli_K12_chromosome<>Salmonella_enterica_Choleraesuis_chromosome<>Enterobacter_638_chromosome	NC_000913_IstR1(-)_-_(hom)|NC_000913_IstR2(-)_-_(hom)	0	-	IstR1_NC_000913|3'(0),IstR2_NC_000913|3'(0)	-	-	-Multi_LexA(13.98|-172)
Shewanella_ANA-3	|	Candidate_60_NC_008577	|	Shewana3_0948		methyl-accepting chemotaxis sensory transducer	*	>>>	19	|	1109904	1110034	<<<	130	|	0	>>>	Shewana3_0949	UMUC domain protein DNA-repair protein	*	candidate	651	2.4e-23	R		2	RNA	Shewanella_MR-4_chromosome<>Shewanella_MR-7_chromosome	-	0	-	-	-	-	-Multi_LexA(16.29|-89)
Shewanella_baltica_OS155	|	Candidate_17_NC_009052	|	Sbal_4214		Methyltransferase type 12	*	<<<	28	|	4938177	4938317	>>>	140	|	125	>>>	Sbal_4215	lipoprotein, putative	*	candidate	717	1.4e-26	R		2	-	Shewanella_W3-18-1_chromosome<>Shewanella_putrefaciens_CN-32_chromosome	-	0	-	-	-	-	-Multi_LexA(11.19|-104)
Shewanella_baltica_OS185	|	Candidate_234_NC_009665	|	Shew185_4055		porin Gram-negative type	*	>>>	147	|	4838090	4838241	>>>	151	|	182	<<<	Shew185_4056	carbohydrate kinase, thermoresistant glucokinase	*	candidate	552	4.4e-19	Z		6	RNA	Shewanella_oneidensis_chromosome<>Shewanella_MR-4_chromosome<>Shewanella_MR-7_chromosome<>Shewanella_ANA-3_chromosome_1<>Shewanella_W3-18-1_chromosome<>Shewanella_putrefaciens_CN-32_chromosome	-	0	-	-	-	-	-Multi_LexA(10.45|-208)
Shewanella_MR-4	|	Candidate_27_NC_008321	|	Shewmr4_2680		hypothetical protein	*	<<<	1	|	3198131	3198303	>>>	172	|	12	<<<	Shewmr4_2681	porin, Gram-negative type	*	candidate	930	4.9e-36	R		1	RNA	Shewanella_MR-7_chromosome	-	0	-	-	-	-	-Multi_LexA(10.43|-249)
Shewanella_MR-4	|	Candidate_58_NC_008321	|	Shewmr4_0946		methyl-accepting chemotaxis sensory transducer	*	>>>	19	|	1104917	1105047	<<<	130	|	0	>>>	Shewmr4_0947	DNA-directed DNA polymerase	*	candidate	678	1.5e-24	R		2	RNA	Shewanella_MR-7_chromosome<>Shewanella_ANA-3_chromosome_1	-	0	-	-	-	-	-Multi_LexA(16.29|-89)
Shewanella_MR-7	|	Candidate_31_NC_008322	|	Shewmr7_2748		hypothetical protein	*	<<<	1	|	3255598	3255770	>>>	172	|	12	<<<	Shewmr7_2749	porin, Gram-negative type	*	candidate	930	4.9e-36	R		1	RNA	Shewanella_MR-4_chromosome	-	0	-	-	-	-	-Multi_LexA(10.43|-249)
Shewanella_MR-7	|	Candidate_67_NC_008322	|	Shewmr7_0984		methyl-accepting chemotaxis sensory transducer	*	>>>	19	|	1132993	1133123	<<<	130	|	0	>>>	Shewmr7_0985	DNA-directed DNA polymerase	*	candidate	651	2.4e-23	R		2	RNA	Shewanella_MR-4_chromosome<>Shewanella_ANA-3_chromosome_1	-	0	-	-	-	-	-Multi_LexA(16.29|-89)
Shewanella_putrefaciens_CN-32	|	Candidate_53_NC_009438	|	Sputcn32_0094		AbgT putative transporter	*	<<<	301	|	108983	109228	<<<	245	|	16	>>>	Sputcn32_0095	LemA family protein	*	candidate	494	9.7e-17	R		5	RNA	Shewanella_MR-4_chromosome<>Shewanella_MR-7_chromosome<>Shewanella_ANA-3_chromosome_1<>Shewanella_W3-18-1_chromosome<>Shewanella_baltica_OS185_chromosome	-	0	-	-	-	-	-Multi_LexA(10.42|-392)
Shewanella_putrefaciens_CN-32	|	Candidate_152_NC_009438	|	Sputcn32_1869		2-dehydro-3-deoxyphosphogluconate	*	>>>	25	|	2139653	2139816	<<<	163	|	0	<<<	Sputcn32_1870	putative deoxyguanosinetriphosphate	*	candidate	517	2.2e-17	T		4	RNA	Shewanella_W3-18-1_chromosome<>Shewanella_baltica_OS155_plasmid_pSbal01<>Shewanella_baltica_OS155_chromosome<>Shewanella_baltica_OS185_chromosome	-	0	Candidate_153_NC_009438(anti)	-	-	-	-Multi_LexA(12.61|-85)
Shewanella_putrefaciens_CN-32	|	Candidate_355_NC_009438	|	Sputcn32_1998		hypothetical protein	*	<<<	1	|	2284733	2285013	>>>	280	|	-57	<<<	trRNA	trRNA	*	candidate	1071	1.7e-42	F		1	RNA	Shewanella_W3-18-1_chromosome	-	6	Candidate_8_NC_009438(para),Candidate_326_NC_009438(para),Candidate_38_NC_009438(para),Candidate_323_NC_009438(para),Candidate_324_NC_009438(para),Candidate_325_NC_009438(para)	-	-	-	-Multi_LexA(10.09|-388)
Shewanella_putrefaciens_CN-32	|	Candidate_428_NC_009438	|	Sputcn32_2761		Amidase	*	>>>	49	|	3200123	3200224	<<<	101	|	30	<<<	Sputcn32_2762	Methionine synthase, vitamin-B12 independent	*	candidate	523	1.1e-17	Z		3	RNA	Shewanella_W3-18-1_chromosome<>Shewanella_baltica_OS155_chromosome<>Shewanella_baltica_OS185_chromosome	-	0	Candidate_429_NC_009438(anti)	-	-	-	-Multi_LexA(11.03|-100)
Shewanella_W3-18-1	|	Candidate_28_NC_008750	|	Sputw3181_3970		LemA family protein	*	<<<	18	|	4556689	4556932	>>>	243	|	301	>>>	Sputw3181_3971	AbgT putative transporter	*	candidate	494	9.7e-17	R		5	-	Shewanella_MR-4_chromosome<>Shewanella_MR-7_chromosome<>Shewanella_ANA-3_chromosome_1<>Shewanella_putrefaciens_CN-32_chromosome<>Shewanella_baltica_OS185_chromosome	-	0	-	-	-	-	-Multi_LexA(10.42|-391)
Shewanella_W3-18-1	|	Candidate_136_NC_008750	|	Sputw3181_2138		putative deoxyguanosinetriphosphate	*	>>>	2	|	2462838	2462999	>>>	161	|	25	<<<	Sputw3181_2139	2-dehydro-3-deoxyphosphogluconate	*	candidate	550	7.2e-19	T		4	RNA	Shewanella_baltica_OS155_plasmid_pSbal01<>Shewanella_baltica_OS155_chromosome<>Shewanella_putrefaciens_CN-32_chromosome<>Shewanella_baltica_OS185_chromosome	-	0	Candidate_135_NC_008750(anti)	-	-	-	-Multi_LexA(12.61|-84)
Shewanella_W3-18-1	|	Candidate_256_NC_008750	|	Sputw3181_1250		Methionine synthase, vitamin-B12 independent	*	>>>	32	|	1421928	1422027	>>>	99	|	49	<<<	Sputw3181_1251	Amidase	*	candidate	523	1.1e-17	Z		3	RNA	Shewanella_baltica_OS155_chromosome<>Shewanella_putrefaciens_CN-32_chromosome<>Shewanella_baltica_OS185_chromosome	-	0	Candidate_255_NC_008750(anti)	-	-	-	-Multi_LexA(11.03|-99)
Shewanella_W3-18-1	|	Candidate_338_NC_008750	|	trRNA		trRNA	*	>>>	-57	|	2328464	2328745	<<<	281	|	0	>>>	Sputw3181_2014	hypothetical protein	*	candidate	1071	1.7e-42	F		1	RNA	Shewanella_putrefaciens_CN-32_chromosome	-	6	Candidate_37_NC_008750(para),Candidate_366_NC_008750(para),Candidate_15_NC_008750(para),Candidate_368_NC_008750(para),Candidate_369_NC_008750(para),Candidate_370_NC_008750(para)	-	-	-	-Multi_LexA(10.09|-389)
Shewanella_W3-18-1	|	Candidate_339_NC_008750	|	trRNA		trRNA	*	>>>	7	|	2328528	2328745	<<<	217	|	0	>>>	Sputw3181_2014	hypothetical protein	*	candidate	1071	1.7e-42	X		1	RNA	Shewanella_putrefaciens_CN-32_chromosome	-	6	Candidate_37_NC_008750(para),Candidate_366_NC_008750(para),Candidate_15_NC_008750(para),Candidate_368_NC_008750(para),Candidate_369_NC_008750(para),Candidate_370_NC_008750(para)	-	-	-	-Multi_LexA(10.09|-325)
Shigella_boydii_Sb227	|	Candidate_3_NC_007613	|	SBO_0442		hypothetical protein	*	<<<	1	|	457213	457543	>>>	330	|	394	<<<	SBO_0443	enterochelin synthetase, component D	*	candidate	859	2.3e-33	R		10	COD	Escherichia_coli_K12_chromosome<>Escherichia_coli_O157H7_EDL933_chromosome<>Escherichia_coli_O157H7_chromosome<>Shigella_flexneri_2a_chromosome<>Escherichia_coli_CFT073_chromosome<>Shigella_flexneri_2a_2457T_chromosome<>Shigella_sonnei_Ss046_chromosome<>Shigella_dysenteriae_chromosome<>Escherichia_coli_536_chromosome<>Shigella_flexneri_5_8401_chromosome	NC_000913_SokE(-)_-_(hom|rev)|NC_000913_sokB(+)_+_(hom|rev)	0	-	-	-	-	-Multi_LexA(16.27|-58)
Shigella_boydii_Sb227	|	Candidate_353_NC_007613	|	SBO_4109		pseudogene	*	<<<	0	|	4152941	4153068	>>>	127	|	-35	<<<	SBO_4110	pseudogene	*	candidate	12187	0	F		2	-	Shigella_flexneri_2a_chromosome<>Shigella_flexneri_2a_2457T_chromosome	-	0	-	-	-	-	-Multi_LexA(11.22|-65)
Shigella_dysenteriae	|	Candidate_4_NC_007606	|	SDY_0494		hypothetical protein	*	<<<	1	|	480842	481160	>>>	318	|	603	<<<	SDY_0495	IS2 ORF2	*	candidate	498	1.5e-33	R		10	-	Escherichia_coli_K12_chromosome<>Escherichia_coli_O157H7_EDL933_chromosome<>Escherichia_coli_O157H7_chromosome<>Shigella_flexneri_2a_chromosome<>Escherichia_coli_CFT073_chromosome<>Shigella_flexneri_2a_2457T_chromosome<>Shigella_sonnei_Ss046_chromosome<>Shigella_boydii_Sb227_chromosome<>Escherichia_coli_536_chromosome<>Shigella_flexneri_5_8401_chromosome	NC_000913_SokE(-)_-_(hom|rev)|NC_000913_sokB(+)_+_(hom|rev)	1	Candidate_5_NC_007606(tandem)	-	-	-	-Multi_LexA(16.27|-58)
Shigella_dysenteriae	|	Candidate_117_NC_007606	|	SDY_3561		transcriptional repressor of chromosomal ars	*	<<<	386	|	3295574	3295729	<<<	155	|	337	<<<	SDY_3562	glutathione oxidoreductase	*	candidate	806	1.1e-30	T		11	RNA	Escherichia_coli_K12_chromosome<>Escherichia_coli_O157H7_EDL933_chromosome<>Escherichia_coli_O157H7_chromosome<>Shigella_flexneri_2a_chromosome<>Shigella_flexneri_2a_2457T_chromosome<>Shigella_sonnei_Ss046_chromosome<>Shigella_boydii_Sb227_chromosome<>Escherichia_coli_UTI89_chromosome<>Escherichia_coli_536_chromosome<>Shigella_flexneri_5_8401_chromosome<>Escherichia_coli_APEC_O1_chromosome	-	1	Candidate_116_NC_007606(tandem)	SRP_bact_NC_002505|3'(0)	-	-	-Multi_LexA(14.33|-147)E.coli_sig70_2(7.77|-89)
Shigella_dysenteriae	|	Candidate_331_NC_007606	|	SDY_4156		ilvB operon leader peptide	*	<<<	128	|	3890918	3891244	<<<	326	|	472	>>>	SDY_4157	2-module integral membrane pump	*	candidate	2198	1.1e-93	F		3	-	Escherichia_coli_K12_chromosome<>Salmonella_enterica_Choleraesuis_chromosome<>Enterobacter_638_chromosome	NC_000913_IstR1(-)_-_(hom)|NC_000913_IstR2(-)_-_(hom)	1	Candidate_332_NC_007606(opp)	IstR1_NC_000913|3'(0),IstR2_NC_000913|3'(0)	-	-	-Multi_LexA(16.27|-184)
Shigella_flexneri_2a	|	Candidate_124_NC_004337	|	SF3531		glutathione reductase	*	>>>	339	|	3623677	3623830	>>>	153	|	419	<<<	SF3532	IS1 ORF2	*	candidate	698	8.2e-26	T		9	RNA	Escherichia_coli_K12_chromosome<>Escherichia_coli_O157H7_EDL933_chromosome<>Escherichia_coli_O157H7_chromosome<>Shigella_sonnei_Ss046_chromosome<>Shigella_dysenteriae_chromosome<>Shigella_boydii_Sb227_chromosome<>Escherichia_coli_UTI89_chromosome<>Escherichia_coli_536_chromosome<>Escherichia_coli_APEC_O1_chromosome	-	4	Candidate_122_NC_004337(opp),Candidate_123_NC_004337(anti),Candidate_125_NC_004337(tandem),Candidate_126_NC_004337(opp),Candidate_46_NC_004337(para),Candidate_47_NC_004337(para),Candidate_48_NC_004337(para)	-	-	-	-Multi_LexA(14.33|-146)E.coli_sig70_2(7.77|-88)
Shigella_flexneri_2a_2457T	|	Candidate_142_NC_004741	|	S4236		IS1 orfB	*	>>>	419	|	4150018	4150173	<<<	155	|	337	<<<	S4237	glutathione reductase	*	candidate	698	8.2e-26	T		9	RNA	Escherichia_coli_K12_chromosome<>Escherichia_coli_O157H7_EDL933_chromosome<>Escherichia_coli_O157H7_chromosome<>Shigella_sonnei_Ss046_chromosome<>Shigella_dysenteriae_chromosome<>Shigella_boydii_Sb227_chromosome<>Escherichia_coli_UTI89_chromosome<>Escherichia_coli_536_chromosome<>Escherichia_coli_APEC_O1_chromosome	-	3	Candidate_140_NC_004741(opp),Candidate_141_NC_004741(tandem),Candidate_143_NC_004741(anti),Candidate_144_NC_004741(opp),Candidate_46_NC_004741(para),Candidate_47_NC_004741(para)	-	-	-	-Multi_LexA(14.33|-147)E.coli_sig70_2(7.77|-89)
Shigella_flexneri_2a_2457T	|	Candidate_322_NC_004741	|	S3979		ilvB operon leader peptide	*	<<<	128	|	3874980	3875306	<<<	326	|	511	>>>	S3980	multidrug resistance protein D	*	candidate	2243	9.9e-96	F		3	-	Escherichia_coli_K12_chromosome<>Salmonella_enterica_Choleraesuis_chromosome<>Enterobacter_638_chromosome	NC_000913_IstR1(-)_-_(hom)|NC_000913_IstR2(-)_-_(hom)	1	Candidate_323_NC_004741(opp)	IstR1_NC_000913|3'(0),IstR2_NC_000913|3'(0)	-	-	-Multi_LexA(16.27|-184)
Shigella_flexneri_5_8401	|	Candidate_134_NC_008258	|	SFV_3512		glutathione oxidoreductase	*	>>>	339	|	3584240	3584393	>>>	153	|	386	>>>	SFV_3513	transcriptional repressor of chromosomal ars	*	candidate	698	8.2e-26	T		9	RNA	Escherichia_coli_K12_chromosome<>Escherichia_coli_O157H7_EDL933_chromosome<>Escherichia_coli_O157H7_chromosome<>Shigella_sonnei_Ss046_chromosome<>Shigella_dysenteriae_chromosome<>Shigella_boydii_Sb227_chromosome<>Escherichia_coli_UTI89_chromosome<>Escherichia_coli_536_chromosome<>Escherichia_coli_APEC_O1_chromosome	-	3	Candidate_135_NC_008258(tandem),Candidate_52_NC_008258(para),Candidate_53_NC_008258(para)	-	-	-	-Multi_LexA(14.33|-146)E.coli_sig70_2(7.77|-88)
Shigella_flexneri_5_8401	|	Candidate_230_NC_008258	|	SFV_2183		IS4 ORF	*	>>>	-25	|	2217513	2217934	<<<	421	|	0	>>>	SFV_2184	putative DNA damage-inducible protein	*	candidate	1850	4.9e-78	X		4	-	Escherichia_coli_O157H7_EDL933_chromosome<>Escherichia_coli_O157H7_chromosome<>Shigella_sonnei_Ss046_chromosome<>Shigella_boydii_Sb227_chromosome	-	0	-	-	-	-	-Multi_LexA(10.83|-362)
Shigella_flexneri_5_8401	|	Candidate_366_NC_008258	|	SFV_4132		pseudogene	*	>>>	-34	|	4264940	4265066	<<<	126	|	0	>>>	SFV_4133	hypothetical protein	*	candidate	12082	0	F		3	-	Salmonella_enterica_Choleraesuis_chromosome<>Shigella_sonnei_Ss046_chromosome<>Shigella_boydii_Sb227_chromosome	-	0	-	-	-	-	-Multi_LexA(11.22|-65)
Shigella_sonnei_Ss046	|	Candidate_133_NC_007384	|	SSON_3735		glutathione oxidoreductase	*	>>>	339	|	3919343	3919496	>>>	153	|	383	>>>	SSON_3736	transcriptional repressor of chromosomal ars	*	candidate	791	5.2e-30	T		11	RNA	Escherichia_coli_K12_chromosome<>Escherichia_coli_O157H7_EDL933_chromosome<>Escherichia_coli_O157H7_chromosome<>Shigella_flexneri_2a_chromosome<>Shigella_flexneri_2a_2457T_chromosome<>Shigella_dysenteriae_chromosome<>Shigella_boydii_Sb227_chromosome<>Escherichia_coli_UTI89_chromosome<>Escherichia_coli_536_chromosome<>Shigella_flexneri_5_8401_chromosome<>Escherichia_coli_APEC_O1_chromosome	-	1	Candidate_134_NC_007384(tandem)	-	-	-	-Multi_LexA(14.33|-146)E.coli_sig70_2(7.77|-88)
Shigella_sonnei_Ss046	|	Candidate_334_NC_007384	|	SSON_3626		ilvB operon leader peptide	*	<<<	128	|	3796133	3796459	<<<	326	|	472	>>>	SSON_3627	2-module integral membrane pump	*	candidate	2243	1e-95	F		3	-	Escherichia_coli_K12_chromosome<>Salmonella_enterica_Choleraesuis_chromosome<>Enterobacter_638_chromosome	NC_000913_IstR1(-)_-_(hom)|NC_000913_IstR2(-)_-_(hom)	1	Candidate_335_NC_007384(opp)	IstR1_NC_000913|3'(0),IstR2_NC_000913|3'(0)	-	-	-Multi_LexA(16.27|-184)
Sinorhizobium_medicae_WSM419	|	Candidate_50_NC_009636	|	Smed_1246		regulatory protein ArsR	*	<<<	314	|	1337213	1337400	<<<	187	|	136	<<<	Smed_1247	transcriptional regulator, LysR family	*	candidate	462	7.1e-40	Y		5	-	Sinorhizobium_meliloti_chromosome<>Agrobacterium_tumefaciens_C58_Cereon_chromosome_1_circular<>Agrobacterium_tumefaciens_C58_UWash_chromosome_1_circular<>Rhizobium_etli_CFN_42_chromosome<>Rhizobium_leguminosarum_bv_viciae_3841_chromosome	NC_003047_C15(-)_-_(hom)|NC_003047_C16(-)_-_(hom)	1	Candidate_49_NC_009636(tandem)	C15_NC_003047|UD(5'(1-1)|3'(0-0)),C16_NC_003047|UD(5'(1-1)|3'(0-0))	-	-	-Multi_LexA(12.19|-246)E.coli_sig70_2(7.37|-284)
Staphylococcus_aureus_aureus_MSSA476	|	Candidate_26_NC_002953	|	SAS1631		hypothetical protein	*	<<<	333	|	1764113	1764229	<<<	116	|	3	<<<	SAS1632	putative DNA-binding protein	*	candidate	473	6.1e-16	T		1	RNA	Staphylococcus_epidermidis_RP62A_chromosome	-	7	Candidate_23_NC_002953(para),Candidate_13_NC_002953(para),Candidate_18_NC_002953(para),Candidate_14_NC_002953(para),Candidate_11_NC_002953(para),Candidate_35_NC_002953(para),Candidate_2_NC_002953(para)	-	-	-	-Multi_LexA(10.63|-263)
Staphylococcus_aureus_MW2	|	Candidate_29_NC_003923	|	MW1647		hypothetical protein	*	<<<	333	|	1784460	1784576	<<<	116	|	3	<<<	MW1648	hypothetical protein	*	candidate	473	6.1e-16	T		1	RNA	Staphylococcus_epidermidis_RP62A_chromosome	-	8	Candidate_2_NC_003923(para),Candidate_18_NC_003923(para),Candidate_25_NC_003923(para),Candidate_8_NC_003923(para),Candidate_16_NC_003923(para),Candidate_22_NC_003923(para),Candidate_3_NC_003923(para),Candidate_36_NC_003923(para)	-	-	-	-Multi_LexA(10.63|-263)
Staphylococcus_saprophyticus	|	Candidate_16_NC_007350	|	SSP2058		secretory antigen SsaA-like protein	*	>>>	1	|	2125421	2125715	>>>	294	|	73	<<<	SSP2059	putative phosphate transport protein	*	candidate	145	1.5e-16	T		1	RNA	Staphylococcus_haemolyticus_chromosome	-	1	Candidate_6_NC_007350(para)	-	-	-	-Multi_LexA(11.45|-52)
Vibrio_cholerae	|	FFF_1409_NC_002506	|	VCA1011		glutaredoxin-related protein	*	>>>	31	|	961930	962109	<<<	179	|	2	<<<	VCA1012	hypothetical protein	*	FFF_1409	497	8.1e-17	Z		4	-	Vibrio_vulnificus_CMCP6_chromosome_1<>Vibrio_vulnificus_CMCP6_chromosome_2<>Vibrio_vulnificus_YJ016_chromosome_1<>Vibrio_vulnificus_YJ016_chromosome_2	NC_002505_THI2(+)_+_(hom)	3	Candidate_22_NC_002506(para),Candidate_23_NC_002506(para),Candidate_24_NC_002506(para)	-	-	-	-Multi_LexA(11.05|-178)
Vibrio_cholerae_O395	|	Candidate_20_NC_009456	|	VC0395_0227		hypothetical protein	*	>>>	4	|	262938	263117	>>>	179	|	29	<<<	VC0395_0228	glutaredoxin family protein	*	candidate	497	8.1e-17	Z		4	-	Vibrio_vulnificus_CMCP6_chromosome_1<>Vibrio_vulnificus_CMCP6_chromosome_2<>Vibrio_vulnificus_YJ016_chromosome_1<>Vibrio_vulnificus_YJ016_chromosome_2	NC_002505_THI2(+)_+_(hom)	5	Candidate_5_NC_009456(para),Candidate_6_NC_009456(para),Candidate_27_NC_009456(para),Candidate_4_NC_009456(para),Candidate_19_NC_009456(para)	-	-	-	-Multi_LexA(11.05|-179)
Yersinia_pestis_Antiqua	|	Candidate_400_NC_008150	|	YPA_1170		hypothetical protein	*	>>>	2	|	1323461	1323605	>>>	144	|	42	<<<	YPA_1171	flagella synthesis protein FlgN	*	candidate	703	9e-26	Z		2	RNA	Yersinia_pseudotuberculosis_IP32953_chromosome<>Yersinia_pseudotuberculosis_IP_31758_chromosome	-	0	Candidate_171_NC_008150(anti)	-	-	-	-Multi_LexA(10.53|-142)
Yersinia_pestis_Antiqua	|	Candidate_586_NC_008150	|	YPA_2693		putative maltodextrin glucosidase	*	<<<	486	|	2994489	2994547	<<<	58	|	15	<<<	YPA_2694	proline-specific permease	*	candidate	638	2.4e-23	Y		2	-	Yersinia_pseudotuberculosis_IP32953_chromosome<>Yersinia_pseudotuberculosis_IP_31758_chromosome	-	0	-	-	3	-	-Multi_LexA(10.4|-66)
Yersinia_pestis_biovar_Mediaevails	|	Candidate_401_NC_005810	|	YP_1597		flagella synthesis protein FlgN	*	>>>	44	|	1746551	1746695	<<<	144	|	0	<<<	YP_1598	pseudogene	*	candidate	822	5.3e-30	Z		2	RNA	Yersinia_pseudotuberculosis_IP32953_chromosome<>Yersinia_pseudotuberculosis_IP_31758_chromosome	-	0	Candidate_172_NC_005810(anti)	-	-	-	-Multi_LexA(10.53|-141)
Yersinia_pestis_biovar_Mediaevails	|	Candidate_664_NC_005810	|	YP_0731		proline permease transport protein	*	>>>	17	|	793351	793409	>>>	58	|	484	>>>	YP_0732	putative maltodextrin glucosidase	*	candidate	638	2.4e-23	Y		2	-	Yersinia_pseudotuberculosis_IP32953_chromosome<>Yersinia_pseudotuberculosis_IP_31758_chromosome	-	0	-	-	-	-	-Multi_LexA(10.4|-67)
Yersinia_pestis_CO92	|	Candidate_630_NC_003143	|	YPO3200		putative maltodextrin glucosidase	*	<<<	486	|	3562811	3562869	<<<	58	|	15	<<<	YPO3201	probable proline-specific permease	*	candidate	638	2.4e-23	Y		2	-	Yersinia_pseudotuberculosis_IP32953_chromosome<>Yersinia_pseudotuberculosis_IP_31758_chromosome	-	0	-	-	3	-	-Multi_LexA(10.4|-66)
Yersinia_pestis_KIM	|	Candidate_348_NC_004088	|	y0982		proline permease transport protein	*	>>>	17	|	1113615	1113673	>>>	58	|	484	>>>	y0983	maltodextrin glucosidase	*	candidate	638	2.4e-23	Y		2	-	Yersinia_pseudotuberculosis_IP32953_chromosome<>Yersinia_pseudotuberculosis_IP_31758_chromosome	-	0	-	-	-	-	-Multi_LexA(10.4|-67)
Yersinia_pestis_KIM	|	Candidate_510_NC_004088	|	y2514		flagellar biosynthesis protein	*	>>>	44	|	2774221	2774365	<<<	144	|	0	<<<	y2515	pseudogene	*	candidate	822	8.9e-30	Z		2	RNA	Yersinia_pseudotuberculosis_IP32953_chromosome<>Yersinia_pseudotuberculosis_IP_31758_chromosome	-	0	Candidate_220_NC_004088(anti)	-	-	-	-Multi_LexA(10.53|-141)
Yersinia_pestis_Nepal516	|	Candidate_368_NC_008149	|	YPN_0888		proline-specific permease	*	>>>	17	|	1040755	1040813	>>>	58	|	484	>>>	YPN_0889	maltodextrin glucosidase	*	candidate	638	2.4e-23	Y		2	-	Yersinia_pseudotuberculosis_IP32953_chromosome<>Yersinia_pseudotuberculosis_IP_31758_chromosome	-	0	-	-	-	-	-Multi_LexA(10.4|-67)
Yersinia_pestis_Nepal516	|	Candidate_550_NC_008149	|	YPN_2328		flagella synthesis protein FlgN	*	>>>	44	|	2609491	2609635	<<<	144	|	0	<<<	YPN_2329	hypothetical protein	*	candidate	822	3.8e-31	Z		2	RNA	Yersinia_pseudotuberculosis_IP32953_chromosome<>Yersinia_pseudotuberculosis_IP_31758_chromosome	-	0	Candidate_233_NC_008149(anti)	-	-	-	-Multi_LexA(10.53|-141)
Yersinia_pestis_Pestoides_F	|	Candidate_388_NC_009381	|	YPDSF_1328		flagella synthesis protein FlgN	*	>>>	44	|	1493120	1493264	<<<	144	|	0	<<<	YPDSF_1329	hypothetical protein	*	candidate	813	9.6e-31	Z		2	RNA	Yersinia_pseudotuberculosis_IP32953_chromosome<>Yersinia_pseudotuberculosis_IP_31758_chromosome	-	0	Candidate_144_NC_009381(anti)	-	-	-	-Multi_LexA(10.53|-141)
Yersinia_pestis_Pestoides_F	|	Candidate_582_NC_009381	|	YPDSF_2833		maltodextrin glucosidase	*	<<<	486	|	3209031	3209089	<<<	58	|	15	<<<	YPDSF_2834	proline-specific permease	*	candidate	638	2.4e-23	Y		2	-	Yersinia_pseudotuberculosis_IP32953_chromosome<>Yersinia_pseudotuberculosis_IP_31758_chromosome	-	0	-	-	3	-	-Multi_LexA(10.4|-66)
Yersinia_pseudotuberculosis_IP_31758	|	Candidate_415_NC_009708	|	YpsIP31758_2328		flagella synthesis protein FlgN	*	>>>	34	|	2630245	2630390	<<<	145	|	0	<<<	YpsIP31758_2329	invasin	*	candidate	813	9.3e-31	Z		6	RNA	Yersinia_pestis_CO92_chromosome<>Yersinia_pestis_KIM_chromosome<>Yersinia_pestis_biovar_Mediaevails_chromosome<>Yersinia_pestis_Nepal516_chromosome<>Yersinia_pestis_Antiqua_chromosome<>Yersinia_pestis_Pestoides_F_chromosome	-	0	-	-	-	-	-Multi_LexA(10.53|-142)
Yersinia_pseudotuberculosis_IP32953	|	Candidate_284_NC_006155	|	YPTB0921		probable APC family, proline transporter	*	>>>	1	|	1113238	1113312	>>>	74	|	518	>>>	YPTB0922	putative maltodextrin glucosidase category=G	*	candidate	647	9.8e-24	Y		6	RNA	Yersinia_pestis_CO92_chromosome<>Yersinia_pestis_KIM_chromosome<>Yersinia_pestis_biovar_Mediaevails_chromosome<>Yersinia_pestis_Nepal516_chromosome<>Yersinia_pestis_Antiqua_chromosome<>Yersinia_pestis_Pestoides_F_chromosome	-	0	-	-	-	-	-Multi_LexA(10.4|-67)E.coli_sig70_1(7.29|-214)
Fur
Acidovorax_JS42	|	Candidate_73_NC_008782	|	Ajs_3929		TonB-dependent siderophore receptor	*	<<<	117	|	4185422	4185680	>>>	258	|	105	<<<	Ajs_3930	protein of unknown function DUF306, Meta and	*	candidate	900	3.9e-35	X		1	RNA	Polaromonas_JS666_chromosome	-	46	Candidate_12_NC_008782(anti),Candidate_72_NC_008782(anti),Candidate_17_NC_008782(para),Candidate_42_NC_008782(para),Candidate_43_NC_008782(para),Candidate_11_NC_008782(para),Candidate_78_NC_008782(para),Candidate_79_NC_008782(para),Candidate_7_NC_008782(para),Candidate_76_NC_008782(para),Candidate_77_NC_008782(para),Candidate_18_NC_008782(para),Candidate_32_NC_008782(para),Candidate_33_NC_008782(…	-	-	-	-Multi_Fur(15.02|-330)
Acinetobacter_baumannii_ATCC_17978	|	Candidate_2_NC_009085	|	A1S_2286		hypothetical protein	*	<<<	88	|	2650670	2651015	>>>	345	|	-2	<<<	A1S_2287	putative two-component system sensor protein	*	candidate	982	1.2e-38	R		1	COD	Acinetobacter_sp_ADP1_chromosome	-	0	-	-	-	-	-Multi_Fur(12.54|-272)E.coli_sig70_3(10.6|-273)
Acinetobacter_sp_ADP1	|	Candidate_2_NC_005966	|	ACIAD2236		putative bifunctional protein [Includes:	*	<<<	1	|	2208245	2208593	>>>	348	|	4	<<<	ACIAD2238	putative two-component system sensor protein	*	candidate	982	9.5e-39	R		1	COD	Acinetobacter_baumannii_ATCC_17978_chromosome	-	0	-	-	-	-	-Multi_Fur(12.54|-276)E.coli_sig70_3(10.6|-277)
Acinetobacter_sp_ADP1	|	Candidate_6_NC_005966	|	ACIAD2424		hypothetical protein; putative membrane protein	*	>>>	3	|	2391166	2391367	<<<	201	|	95	>>>	ACIAD2425	cytochrome o ubiquinol oxidase subunit II	*	candidate	469	3.4e-28	R		1	-	Acinetobacter_baumannii_ATCC_17978_chromosome	-	0	-	-	-	-	-Multi_Fur(11.32|-52)
Actinobacillus_pleuropneumoniae_L20	|	Candidate_8_NC_009053	|	APL_1476		tyrosyl-tRNA synthetase	*	<<<	94	|	1691498	1691636	<<<	138	|	111	<<<	APL_1477	hypothetical protein	*	candidate	715	2.1e-26	B		1	RNA	Haemophilus_ducreyi_35000HP_chromosome	-	0	-	T1box18_NC_000964|3'(0)	-	-	-Multi_Fur(14.42|-73)Multi_Fur(17.74|-124)E.coli_sig70_2(7.94|-74)E.coli_sig70_2(8.53|-155)
Actinobacillus_succinogenes_130Z	|	Candidate_17_NC_009655	|	Asuc_1826		ABC-3 protein	*	>>>	252	|	2003807	2003941	>>>	134	|	97	>>>	Asuc_1827	tyrosyl-tRNA synthetase	*	candidate	497	1.5e-16	Y		1	-	Haemophilus_somnus_129PT_chromosome	-	0	-	-	-	-	-Multi_Fur(16.33|-108)E.coli_sig70_2(10.6|-74)
Aeromonas_hydrophila_ATCC_7966	|	Candidate_207_NC_008570	|	AHA_3962		hypothetical protein	*	>>>	59	|	4393151	4393499	<<<	348	|	0	>>>	AHA_3963	colicin I receptor	*	candidate	686	7.4e-25	F		1	RNA	Aeromonas_salmonicida_A449_chromosome	NC_000913_rpsI(-)_-_(hom|rev)	1	Candidate_125_NC_008570(para)	-	-	-	-Multi_Fur(17.66|-161)
Aeromonas_hydrophila_ATCC_7966	|	Candidate_219_NC_008570	|	AHA_4124		regulator of ribonuclease activity A	*	>>>	11	|	4573182	4573438	<<<	256	|	0	<<<	AHA_4125	hypothetical protein	*	candidate	1034	6.8e-41	Z		1	RNA	Aeromonas_salmonicida_A449_chromosome	NC_000913_sraI_ryhB_IS176(-)_-_(hom)|NC_002505_RyhB(+)_+_(hom)	0	Candidate_58_NC_008570(anti)	-	-	-	-Multi_Fur(15.33|-172)E.coli_sig70_2(8.17|-173)
Aeromonas_hydrophila_ATCC_7966	|	Candidate_220_NC_008570	|	AHA_4124		regulator of ribonuclease activity A	*	>>>	67	|	4573238	4573438	<<<	200	|	0	<<<	AHA_4125	hypothetical protein	*	candidate	1034	6.8e-41	Z		1	RNA	Aeromonas_salmonicida_A449_chromosome	NC_000913_sraI_ryhB_IS176(-)_-_(hom)|NC_002505_RyhB(+)_+_(hom)	0	Candidate_58_NC_008570(anti)	-	-	-	-Multi_Fur(15.33|-116)E.coli_sig70_2(8.17|-117)
Aeromonas_salmonicida_A449	|	Candidate_15_NC_009348	|	ASA_2539		isochorismatase family protein	*	>>>	158	|	2710880	2711154	<<<	274	|	0	>>>	ASA_2540	serine protease Ahe2	*	candidate	921	4.9e-36	R		1	RNA	Aeromonas_hydrophila_ATCC_7966_chromosome	-	0	-	-	-	-	-Multi_Fur(10.96|-86)E.coli_sig70_1(7.19|-275)
Aeromonas_salmonicida_A449	|	Candidate_102_NC_009348	|	ASA_0187		conserved integral membrane protein	*	>>>	1	|	197324	197525	>>>	201	|	68	<<<	ASA_0189	regulator of ribonuclease activity A	*	candidate	1034	6.8e-41	Z		1	RNA	Aeromonas_hydrophila_ATCC_7966_chromosome	NC_002505_RyhB(+)_+_(hom)|NC_003047_C15(-)_-_(hom)	0	-	-	-	-	-Multi_Fur(15.33|-117)
Anabaena_variabilis_ATCC_29413	|	Candidate_83_NC_007413	|	Ava_0963		Manganese and iron superoxide dismutase	*	<<<	421	|	1165166	1165245	<<<	79	|	0	<<<	Ava_0964	Cytidylate kinase	*	candidate	544	6.4e-19	B		1	-	Nostoc_sp_chromosome	-	0	-	-	3	-	-Multi_Fur(11.04|-69)
Anabaena_variabilis_ATCC_29413	|	Candidate_171_NC_007413	|	Ava_3178		hypothetical protein	*	>>>	18	|	3947521	3947881	<<<	360	|	0	<<<	Ava_3179	hypothetical protein	*	candidate	1303	3.4e-53	T		1	RNA	Nostoc_sp_chromosome	-	0	-	-	-	-	-Multi_Fur(11.79|-254)
Anabaena_variabilis_ATCC_29413	|	Candidate_285_NC_007413	|	Ava_3029		Sodium/hydrogen exchanger	*	>>>	105	|	3752947	3753204	>>>	257	|	21	<<<	Ava_3030	hypothetical protein	*	candidate	874	3.6e-34	X		1	RNA	Nostoc_sp_chromosome	-	0	Candidate_166_NC_007413(anti)	-	-	-	-Multi_Fur(11.28|-306)B.subtilis_sigA_1(10.05|-226)E.coli_sig70_1(8.51|-226)
Bacillus_amyloliquefaciens_FZB42	|	Candidate_71_NC_009725	|	RBAM_013610		StoA	*	>>>	-3	|	1321377	1321619	<<<	242	|	2	>>>	RBAM_013620	YkvW	*	candidate	686	4.1e-25	X		1	-	Bacillus_subtilis_chromosome	NC_000964_S_box10(+)_+_(hom|rev)	0	Candidate_72_NC_009725(anti)	-	-	-	-Multi_Fur(17.05|-66)
Bacillus_amyloliquefaciens_FZB42	|	Candidate_74_NC_009725	|	RBAM_013860		YkuI	*	>>>	37	|	1351385	1351525	>>>	140	|	266	>>>	RBAM_013870	YkuJ	*	candidate	459	1.7e-38	Y		3	RNA	Bacillus_subtilis_chromosome<>Bacillus_licheniformis_ATCC_14580_chromosome<>Bacillus_licheniformis_DSM_13_chromosome	-	0	Candidate_73_NC_009725(anti)	-	-	-	-Multi_Fur(14.26|-97)Multi_Fur(16.24|-91)B.subtilis_sigA_2(9.11|-92)
Bacillus_amyloliquefaciens_FZB42	|	Candidate_87_NC_009725	|	RBAM_020180		YpbR	*	<<<	117	|	2121844	2122077	<<<	233	|	0	<<<	RBAM_020190	YpbQ	*	candidate	717	1.1e-26	Z		1	RNA	Bacillus_subtilis_chromosome	-	0	-	-	-	-	-Multi_Fur(16.35|-178)Multi_Fur(18.08|-213)B.subtilis_sigA_2(9.38|-202)
Bacillus_amyloliquefaciens_FZB42	|	Candidate_88_NC_009725	|	RBAM_020180		YpbR	*	<<<	149	|	2121876	2122077	<<<	201	|	0	<<<	RBAM_020190	YpbQ	*	candidate	717	1.1e-26	Z		1	RNA	Bacillus_subtilis_chromosome	-	0	-	-	-	-	-Multi_Fur(16.35|-146)Multi_Fur(18.08|-181)B.subtilis_sigA_2(9.38|-170)
Bacillus_anthracis_Ames	|	Candidate_33_NC_003997	|	BA3596		flavodoxin	*	<<<	1	|	3301224	3301357	>>>	133	|	6	<<<	BA3597	hypothetical protein	*	candidate	705	9.3e-26	R		1	RNA	Bacillus_thuringiensis_konkukian_chromosome	-	0	-	-	-	-	-Multi_Fur(13.96|-92)Multi_Fur(15.85|-65)B.subtilis_sigG_2(9.82|-278)B.subtilis_sigA_1(9.48|-143)
Bacillus_anthracis_Ames	|	Candidate_88_NC_003997	|	BA5280		methyl-accepting chemotaxis protein	*	>>>	10	|	4787329	4787435	<<<	106	|	0	>>>	BA5281	hypothetical protein	*	candidate	585	3e-20	R		2	RNA	Bacillus_thuringiensis_konkukian_chromosome<>Bacillus_cereus_ZK_chromosome	-	0	-	-	-	-	-Multi_Fur(16.2|-67)B.subtilis_sigG_2(8.28|-64)
Bacillus_anthracis_Ames	|	Candidate_193_NC_003997	|	BA0384		ABC transporter, ATP-binding protein	*	>>>	0	|	404164	404519	<<<	355	|	104	<<<	BA0385	chitinase B	*	candidate	1072	4.8e-43	B		5	RNA	Bacillus_cereus_ATCC14579_chromosome<>Bacillus_thuringiensis_konkukian_chromosome<>Bacillus_cereus_ZK_chromosome<>Bacillus_thuringiensis_Al_Hakam_chromosome<>Bacillus_cereus_cytotoxis_NVH_391-98_chromosome	-	0	Candidate_194_NC_003997(anti)	-	-	-	-Multi_Fur(12.86|-213)B.subtilis_sigK_1(10.13|-75)
Bacillus_anthracis_Ames	|	Candidate_215_NC_003997	|	BA0595		heavy metal-transporting ATPase	*	>>>	2	|	610155	610360	>>>	205	|	-5	<<<	BA0596	nicotinate phosphoribosyltransferase	*	candidate	815	3.5e-31	B		2	RNA	Bacillus_cereus_ATCC_10987_chromosome<>Bacillus_thuringiensis_Al_Hakam_chromosome	-	5	Candidate_725_NC_003997(anti),Candidate_30_NC_003997(para),Candidate_418_NC_003997(para),Candidate_19_NC_003997(para),Candidate_345_NC_003997(para),Candidate_340_NC_003997(para)	-	-	-	-Multi_Fur(13.03|-126)B.subtilis_sigA_2(9.31|-98)B.subtilis_sigA_3(10.13|-127)B.subtilis_sigA_3(9.1|-69)
Bacillus_anthracis_Ames	|	Candidate_235_NC_003997	|	BA0988		hypothetical protein	*	>>>	1	|	984718	984825	>>>	107	|	71	<<<	BA0989	hypothetical protein	*	candidate	668	3.4e-24	B		5	RNA	Bacillus_cereus_ATCC_10987_chromosome<>Bacillus_cereus_ATCC14579_chromosome<>Bacillus_thuringiensis_konkukian_chromosome<>Bacillus_cereus_ZK_chromosome<>Bacillus_thuringiensis_Al_Hakam_chromosome	-	1	Candidate_236_NC_003997(anti),Candidate_446_NC_003997(para)	-	-	-	-Multi_Fur(11.71|-88)
Bacillus_anthracis_Ames	|	Candidate_265_NC_003997	|	BA1479		hypothetical protein	*	>>>	8	|	1398854	1399029	<<<	175	|	109	<<<	BA1480	hypothetical protein	*	candidate	870	2.2e-33	T		6	RNA	Bacillus_cereus_ATCC_10987_chromosome<>Bacillus_cereus_ATCC14579_chromosome<>Bacillus_thuringiensis_konkukian_chromosome<>Bacillus_cereus_ZK_chromosome<>Bacillus_thuringiensis_Al_Hakam_chromosome<>Bacillus_cereus_cytotoxis_NVH_391-98_chromosome	-	1	Candidate_565_NC_003997(para)	-	-	-	-Multi_Fur(19.13|-112)Multi_Fur(12.6|-118)B.subtilis_sigA_2(9.11|-113)
Bacillus_anthracis_Ames	|	Candidate_410_NC_003997	|	BA3397		Frameshift	*	>>>	32	|	3124641	3124721	<<<	80	|	0	<<<	BA3398	hypothetical protein	*	candidate	538	1.1e-18	T		1	RNA	Bacillus_cereus_ZK_chromosome	-	0	Candidate_409_NC_003997(anti)	-	-	-	-Multi_Fur(11.87|-219)
Bacillus_anthracis_Ames	|	Candidate_565_NC_003997	|	BA1344		hypothetical protein	*	>>>	-16	|	1286899	1287039	<<<	140	|	30	>>>	BA1345	Frameshift	*	candidate	584	9.3e-21	X		2	RNA	Bacillus_cereus_ATCC14579_chromosome<>Bacillus_thuringiensis_Al_Hakam_chromosome	-	1	Candidate_265_NC_003997(para)	-	-	-	-Multi_Fur(16.67|-78)Multi_Fur(16.34|-84)Multi_Fur(12.23|-115)B.subtilis_sigA_3(9.62|-132)
Bacillus_anthracis_Ames	|	Candidate_566_NC_003997	|	BA1392		N-acyl-L-amino acid amidohydrolase	*	>>>	9	|	1324453	1324664	<<<	211	|	5	>>>	BA1393	hypothetical protein	*	candidate	665	2.6e-24	X		6	RNA	Bacillus_cereus_ATCC_10987_chromosome<>Bacillus_cereus_ATCC14579_chromosome<>Bacillus_thuringiensis_konkukian_chromosome<>Bacillus_cereus_ZK_chromosome<>Bacillus_thuringiensis_Al_Hakam_chromosome<>Bacillus_cereus_cytotoxis_NVH_391-98_chromosome	-	2	Candidate_256_NC_003997(anti),Candidate_95_NC_003997(para),Candidate_58_NC_003997(para)	-	-	-	-Multi_Fur(12.68|-146)Multi_Fur(18.94|-184)
Bacillus_anthracis_Ames	|	Candidate_725_NC_003997	|	BA0595		heavy metal-transporting ATPase	*	>>>	-3	|	610150	610355	<<<	205	|	0	<<<	BA0596	nicotinate phosphoribosyltransferase	*	candidate	815	3.5e-31	Z		2	RNA	Bacillus_cereus_ATCC_10987_chromosome<>Bacillus_thuringiensis_Al_Hakam_chromosome	-	5	Candidate_215_NC_003997(anti),Candidate_30_NC_003997(para),Candidate_418_NC_003997(para),Candidate_19_NC_003997(para),Candidate_345_NC_003997(para),Candidate_340_NC_003997(para)	-	-	-	-Multi_Fur(14.09|-65)B.subtilis_sigA_1(9.73|-81)
Bacillus_anthracis_Ames_0581	|	Candidate_33_NC_007530	|	GBAA3596		flavodoxin	*	<<<	1	|	3301351	3301484	>>>	133	|	6	<<<	GBAA3597	hypothetical protein	*	candidate	705	9.3e-26	R		1	RNA	Bacillus_thuringiensis_konkukian_chromosome	-	0	-	-	-	-	-Multi_Fur(13.96|-92)Multi_Fur(15.85|-65)B.subtilis_sigG_2(9.82|-278)B.subtilis_sigA_1(9.48|-143)
Bacillus_anthracis_Ames_0581	|	Candidate_88_NC_007530	|	GBAA5280		methyl-accepting chemotaxis protein	*	>>>	10	|	4787455	4787561	<<<	106	|	0	>>>	GBAA5281	hypothetical protein	*	candidate	585	3e-20	R		2	RNA	Bacillus_thuringiensis_konkukian_chromosome<>Bacillus_cereus_ZK_chromosome	-	0	-	-	-	-	-Multi_Fur(16.2|-67)B.subtilis_sigG_2(8.28|-64)
Bacillus_anthracis_Ames_0581	|	Candidate_193_NC_007530	|	GBAA0384		abc transporter, atp-binding protein	*	>>>	0	|	404164	404519	<<<	355	|	104	<<<	GBAA0385	chitinase b	*	candidate	1072	4.8e-43	B		5	RNA	Bacillus_cereus_ATCC14579_chromosome<>Bacillus_thuringiensis_konkukian_chromosome<>Bacillus_cereus_ZK_chromosome<>Bacillus_thuringiensis_Al_Hakam_chromosome<>Bacillus_cereus_cytotoxis_NVH_391-98_chromosome	-	0	Candidate_194_NC_007530(anti)	-	-	-	-Multi_Fur(12.86|-213)B.subtilis_sigK_1(10.13|-75)
Bacillus_anthracis_Ames_0581	|	Candidate_215_NC_007530	|	GBAA0595		heavy metal-transporting atpase	*	>>>	2	|	610155	610360	>>>	205	|	-5	<<<	GBAA0596	nicotinate phosphoribosyltransferase	*	candidate	815	3.5e-31	B		2	RNA	Bacillus_cereus_ATCC_10987_chromosome<>Bacillus_thuringiensis_Al_Hakam_chromosome	-	5	Candidate_725_NC_007530(anti),Candidate_30_NC_007530(para),Candidate_419_NC_007530(para),Candidate_19_NC_007530(para),Candidate_346_NC_007530(para),Candidate_341_NC_007530(para)	-	-	-	-Multi_Fur(13.03|-126)B.subtilis_sigA_2(9.31|-98)B.subtilis_sigA_3(10.13|-127)B.subtilis_sigA_3(9.1|-69)
Bacillus_anthracis_Ames_0581	|	Candidate_235_NC_007530	|	GBAA0988		hypothetical protein	*	>>>	1	|	984719	984826	>>>	107	|	71	<<<	GBAA0989	hypothetical protein	*	candidate	668	3.4e-24	B		5	RNA	Bacillus_cereus_ATCC_10987_chromosome<>Bacillus_cereus_ATCC14579_chromosome<>Bacillus_thuringiensis_konkukian_chromosome<>Bacillus_cereus_ZK_chromosome<>Bacillus_thuringiensis_Al_Hakam_chromosome	-	1	Candidate_236_NC_007530(anti),Candidate_447_NC_007530(para)	-	-	-	-Multi_Fur(11.71|-88)
Bacillus_anthracis_Ames_0581	|	Candidate_266_NC_007530	|	GBAA1479		hypothetical protein	*	>>>	8	|	1398977	1399152	<<<	175	|	109	<<<	GBAA1480	hypothetical protein	*	candidate	870	2.2e-33	T		6	RNA	Bacillus_cereus_ATCC_10987_chromosome<>Bacillus_cereus_ATCC14579_chromosome<>Bacillus_thuringiensis_konkukian_chromosome<>Bacillus_cereus_ZK_chromosome<>Bacillus_thuringiensis_Al_Hakam_chromosome<>Bacillus_cereus_cytotoxis_NVH_391-98_chromosome	-	1	Candidate_566_NC_007530(para)	-	-	-	-Multi_Fur(19.13|-112)Multi_Fur(12.6|-118)B.subtilis_sigA_2(9.11|-113)
Bacillus_anthracis_Ames_0581	|	Candidate_410_NC_007530	|	GBAA3397		Frameshift	*	>>>	32	|	3124769	3124849	<<<	80	|	0	<<<	GBAA3398	hypothetical protein	*	candidate	538	1.1e-18	T		1	RNA	Bacillus_cereus_ZK_chromosome	-	0	Candidate_411_NC_007530(anti)	-	-	-	-Multi_Fur(11.87|-219)
Bacillus_anthracis_Ames_0581	|	Candidate_566_NC_007530	|	GBAA1344		hypothetical protein	*	>>>	-16	|	1287022	1287162	<<<	140	|	30	>>>	GBAA1345	Frameshift	*	candidate	584	9.3e-21	X		2	RNA	Bacillus_cereus_ATCC14579_chromosome<>Bacillus_thuringiensis_Al_Hakam_chromosome	-	1	Candidate_266_NC_007530(para)	-	-	-	-Multi_Fur(16.67|-78)Multi_Fur(16.34|-84)Multi_Fur(12.23|-115)B.subtilis_sigA_3(9.62|-132)
Bacillus_anthracis_Ames_0581	|	Candidate_567_NC_007530	|	GBAA1392		n-acyl-l-amino acid amidohydrolase	*	>>>	9	|	1324576	1324787	<<<	211	|	5	>>>	GBAA1393	hypothetical protein	*	candidate	665	2.6e-24	X		6	RNA	Bacillus_cereus_ATCC_10987_chromosome<>Bacillus_cereus_ATCC14579_chromosome<>Bacillus_thuringiensis_konkukian_chromosome<>Bacillus_cereus_ZK_chromosome<>Bacillus_thuringiensis_Al_Hakam_chromosome<>Bacillus_cereus_cytotoxis_NVH_391-98_chromosome	-	2	Candidate_257_NC_007530(anti),Candidate_95_NC_007530(para),Candidate_58_NC_007530(para)	-	-	-	-Multi_Fur(12.68|-146)Multi_Fur(18.94|-184)
Bacillus_anthracis_Ames_0581	|	Candidate_725_NC_007530	|	GBAA0595		heavy metal-transporting atpase	*	>>>	-3	|	610150	610355	<<<	205	|	0	<<<	GBAA0596	nicotinate phosphoribosyltransferase	*	candidate	815	3.5e-31	Z		2	RNA	Bacillus_cereus_ATCC_10987_chromosome<>Bacillus_thuringiensis_Al_Hakam_chromosome	-	5	Candidate_215_NC_007530(anti),Candidate_30_NC_007530(para),Candidate_419_NC_007530(para),Candidate_19_NC_007530(para),Candidate_346_NC_007530(para),Candidate_341_NC_007530(para)	-	-	-	-Multi_Fur(14.09|-65)B.subtilis_sigA_1(9.73|-81)
Bacillus_anthracis_str_Sterne	|	Candidate_36_NC_005945	|	BAS3335		flavodoxin	*	<<<	1	|	3301918	3302051	>>>	133	|	6	<<<	BAS3336	hypothetical protein	*	candidate	705	9.3e-26	R		1	RNA	Bacillus_thuringiensis_konkukian_chromosome	-	0	-	-	-	-	-Multi_Fur(13.96|-92)Multi_Fur(15.85|-65)B.subtilis_sigG_2(9.82|-278)B.subtilis_sigA_1(9.48|-143)
Bacillus_anthracis_str_Sterne	|	Candidate_96_NC_005945	|	BAS4905		methyl-accepting chemotaxis protein	*	>>>	10	|	4788664	4788770	<<<	106	|	0	>>>	BAS4906	hypothetical protein	*	candidate	585	3e-20	R		2	RNA	Bacillus_thuringiensis_konkukian_chromosome<>Bacillus_cereus_ZK_chromosome	-	0	-	-	-	-	-Multi_Fur(16.2|-67)B.subtilis_sigG_2(8.28|-64)
Bacillus_anthracis_str_Sterne	|	Candidate_207_NC_005945	|	BAS0370		ABC transporter, ATP-binding protein	*	>>>	0	|	404177	404532	<<<	355	|	104	<<<	BAS0371	chitinase B	*	candidate	1072	4.8e-43	B		5	RNA	Bacillus_cereus_ATCC14579_chromosome<>Bacillus_thuringiensis_konkukian_chromosome<>Bacillus_cereus_ZK_chromosome<>Bacillus_thuringiensis_Al_Hakam_chromosome<>Bacillus_cereus_cytotoxis_NVH_391-98_chromosome	-	0	Candidate_208_NC_005945(anti)	-	-	-	-Multi_Fur(12.86|-213)B.subtilis_sigK_1(10.13|-75)
Bacillus_anthracis_str_Sterne	|	Candidate_232_NC_005945	|	BAS0564		heavy metal-transporting ATPase	*	>>>	2	|	610198	610403	>>>	205	|	-5	<<<	BAS0565	nicotinate phosphoribosyltransferase	*	candidate	824	1.4e-31	B		2	RNA	Bacillus_cereus_ATCC_10987_chromosome<>Bacillus_thuringiensis_Al_Hakam_chromosome	-	4	Candidate_820_NC_005945(anti),Candidate_33_NC_005945(para),Candidate_471_NC_005945(para),Candidate_23_NC_005945(para),Candidate_393_NC_005945(para)	-	-	-	-Multi_Fur(13.03|-126)B.subtilis_sigA_2(9.31|-98)B.subtilis_sigA_3(10.13|-127)B.subtilis_sigA_3(9.1|-69)
Bacillus_anthracis_str_Sterne	|	Candidate_239_NC_005945	|	BAS0688		hypothetical protein	*	>>>	20	|	750018	750225	<<<	207	|	0	<<<	BAS0689	hypothetical protein	*	candidate	1098	1e-43	B		5	RNA	Bacillus_cereus_ATCC_10987_chromosome<>Bacillus_cereus_ATCC14579_chromosome<>Bacillus_thuringiensis_konkukian_chromosome<>Bacillus_cereus_ZK_chromosome<>Bacillus_thuringiensis_Al_Hakam_chromosome	-	0	-	-	-	-	-Multi_Fur(13.3|-306)B.subtilis_sigG_1(8.64|-134)B.subtilis_sigG_3(8.18|-134)
Bacillus_anthracis_str_Sterne	|	Candidate_259_NC_005945	|	BAS0924		hypothetical protein	*	>>>	1	|	984613	984720	>>>	107	|	71	<<<	BAS0925	hypothetical protein	*	candidate	668	3.4e-24	B		5	RNA	Bacillus_cereus_ATCC_10987_chromosome<>Bacillus_cereus_ATCC14579_chromosome<>Bacillus_thuringiensis_konkukian_chromosome<>Bacillus_cereus_ZK_chromosome<>Bacillus_thuringiensis_Al_Hakam_chromosome	-	1	Candidate_260_NC_005945(anti),Candidate_508_NC_005945(para)	-	-	-	-Multi_Fur(11.71|-88)
Bacillus_anthracis_str_Sterne	|	Candidate_296_NC_005945	|	BAS1366		hypothetical protein	*	<<<	130	|	1396588	1396647	<<<	59	|	118	<<<	BAS1367	histidine kinase A	*	candidate	936	2.6e-36	T		2	COD	Bacillus_thuringiensis_konkukian_chromosome<>Bacillus_cereus_ZK_chromosome	NC_002745_T1box1(+)_+_(hom|rev)	2	Candidate_317_NC_005945(para),Candidate_318_NC_005945(para)	-	-	-	-Multi_Fur(11.4|-128)
Bacillus_anthracis_str_Sterne	|	Candidate_297_NC_005945	|	BAS1368		hypothetical protein	*	>>>	8	|	1398923	1399098	<<<	175	|	109	<<<	BAS1369	hypothetical protein	*	candidate	870	2.2e-33	T		6	RNA	Bacillus_cereus_ATCC_10987_chromosome<>Bacillus_cereus_ATCC14579_chromosome<>Bacillus_thuringiensis_konkukian_chromosome<>Bacillus_cereus_ZK_chromosome<>Bacillus_thuringiensis_Al_Hakam_chromosome<>Bacillus_cereus_cytotoxis_NVH_391-98_chromosome	-	0	-	-	-	-	-Multi_Fur(19.13|-112)Multi_Fur(12.6|-118)B.subtilis_sigA_2(9.11|-113)
Bacillus_anthracis_str_Sterne	|	Candidate_322_NC_005945	|	BAS1629		cation efflux family protein	*	>>>	1	|	1647177	1647598	>>>	421	|	-3	<<<	BAS1630	transcriptional regulator, GntR family	*	candidate	2091	7.9e-89	T		3	RNA	Bacillus_thuringiensis_konkukian_chromosome<>Bacillus_cereus_ZK_chromosome<>Bacillus_thuringiensis_Al_Hakam_chromosome	NC_000964_Purine1(-)_-_(hom|rev)|NC_003210_rliH(+)_+_(hom|rev)	0	-	-	-	-	-Multi_Fur(12.72|-261)B.subtilis_sigA_2(11.08|-291)
Bacillus_anthracis_str_Sterne	|	Candidate_461_NC_005945	|	BAS3150		phosphohydrolase (MutT/nudix family)	*	>>>	162	|	3125335	3125415	<<<	80	|	0	<<<	BAS3151	hypothetical protein	*	candidate	538	1.1e-18	T		1	RNA	Bacillus_cereus_ZK_chromosome	-	0	Candidate_460_NC_005945(anti)	-	-	-	-Multi_Fur(11.87|-219)
Bacillus_anthracis_str_Sterne	|	Candidate_492_NC_005945	|	BAS3421		medium-chain-fatty-acid--CoA ligase	*	<<<	365	|	3394360	3394590	<<<	230	|	0	<<<	BAS3422	hypothetical protein	*	candidate	1064	1.3e-42	T		4	RNA	Bacillus_cereus_ATCC_10987_chromosome<>Bacillus_thuringiensis_konkukian_chromosome<>Bacillus_cereus_ZK_chromosome<>Bacillus_thuringiensis_Al_Hakam_chromosome	-	0	-	-	-	-	-Multi_Fur(12.07|-210)
Bacillus_anthracis_str_Sterne	|	Candidate_642_NC_005945	|	BAS1289		N-acyl-L-amino acid amidohydrolase	*	>>>	9	|	1324522	1324733	<<<	211	|	174	>>>	BAS1290	flavodoxin	*	candidate	665	2.6e-24	X		6	RNA	Bacillus_cereus_ATCC_10987_chromosome<>Bacillus_cereus_ATCC14579_chromosome<>Bacillus_thuringiensis_konkukian_chromosome<>Bacillus_cereus_ZK_chromosome<>Bacillus_thuringiensis_Al_Hakam_chromosome<>Bacillus_cereus_cytotoxis_NVH_391-98_chromosome	-	0	Candidate_285_NC_005945(anti)	-	-	-	-Multi_Fur(12.68|-146)Multi_Fur(18.94|-184)
Bacillus_anthracis_str_Sterne	|	Candidate_820_NC_005945	|	BAS0564		heavy metal-transporting ATPase	*	>>>	-3	|	610193	610398	<<<	205	|	0	<<<	BAS0565	nicotinate phosphoribosyltransferase	*	candidate	824	1.4e-31	Z		2	RNA	Bacillus_cereus_ATCC_10987_chromosome<>Bacillus_thuringiensis_Al_Hakam_chromosome	-	4	Candidate_232_NC_005945(anti),Candidate_33_NC_005945(para),Candidate_471_NC_005945(para),Candidate_23_NC_005945(para),Candidate_393_NC_005945(para)	-	-	-	-Multi_Fur(14.09|-65)B.subtilis_sigA_2(9.53|-81)
Bacillus_cereus_ATCC_10987	|	Candidate_40_NC_003909	|	BCE_4672		hypothetical protein	*	<<<	5	|	4327101	4327578	>>>	477	|	5	<<<	BCE_4673	branched-chain amino acid transport system II	*	candidate	1932	1e-81	R		5	RNA	Bacillus_anthracis_Ames_chromosome<>Bacillus_anthracis_str_Sterne_chromosome<>Bacillus_thuringiensis_konkukian_chromosome<>Bacillus_anthracis_Ames_0581_chromosome<>Bacillus_thuringiensis_Al_Hakam_chromosome	-	2	Candidate_367_NC_003909(para),Candidate_467_NC_003909(para)	-	-	-	-Multi_Fur(12.3|-426)Multi_Fur(19.47|-420)Multi_Fur(16.35|-335)Multi_Fur(11.25|-246)
Bacillus_cereus_ATCC_10987	|	Candidate_152_NC_003909	|	BCE_0792		hypothetical protein	*	>>>	20	|	826811	827014	<<<	203	|	0	<<<	BCE_0793	hypothetical protein	*	candidate	984	1.4e-38	B		3	RNA	Bacillus_anthracis_str_Sterne_chromosome<>Bacillus_thuringiensis_konkukian_chromosome<>Bacillus_thuringiensis_Al_Hakam_chromosome	-	0	-	-	-	-	-Multi_Fur(13.3|-302)
Bacillus_cereus_ATCC_10987	|	Candidate_185_NC_003909	|	BCE_1584		hypothetical protein	*	>>>	8	|	1555089	1555373	<<<	284	|	0	<<<	BCE_1585	hypothetical protein	*	candidate	1343	6.9e-55	T		5	RNA	Bacillus_anthracis_Ames_chromosome<>Bacillus_anthracis_str_Sterne_chromosome<>Bacillus_thuringiensis_konkukian_chromosome<>Bacillus_anthracis_Ames_0581_chromosome<>Bacillus_thuringiensis_Al_Hakam_chromosome	-	0	-	-	-	-	-Multi_Fur(19.13|-112)Multi_Fur(12.6|-118)B.subtilis_sigA_2(9.11|-113)
Bacillus_cereus_ATCC_10987	|	Candidate_218_NC_003909	|	BCE_2482		hypothetical protein	*	>>>	92	|	2366783	2366932	<<<	149	|	0	<<<	BCE_2483	hypothetical protein	*	candidate	1128	2.5e-45	T		5	RNA	Bacillus_anthracis_Ames_chromosome<>Bacillus_anthracis_str_Sterne_chromosome<>Bacillus_thuringiensis_konkukian_chromosome<>Bacillus_anthracis_Ames_0581_chromosome<>Bacillus_thuringiensis_Al_Hakam_chromosome	-	2	Candidate_217_NC_003909(anti),Candidate_315_NC_003909(para),Candidate_316_NC_003909(para)	-	-	-	-Multi_Fur(11.89|-112)B.subtilis_sigA_2(9.9|-125)B.subtilis_sigA_3(9.5|-103)
Bacillus_cereus_ATCC_10987	|	Candidate_339_NC_003909	|	BCE_5228		hypothetical protein	*	<<<	362	|	4825200	4825369	<<<	169	|	4	<<<	BCE_5229	hypothetical protein	*	candidate	536	2.2e-18	T		3	RNA	Bacillus_anthracis_Ames_chromosome<>Bacillus_anthracis_str_Sterne_chromosome<>Bacillus_anthracis_Ames_0581_chromosome	NC_003210_rliF(-)_-_(hom|rev)	1	Candidate_158_NC_003909(para)	-	-	-	-Multi_Fur(11.32|-146)B.subtilis_sigG_2(8.66|-133)B.subtilis_sigG_3(8.39|-130)B.subtilis_sigG_3(8.16|-224)B.subtilis_sigA_3(11.61|-134)
Bacillus_cereus_ATCC_10987	|	Candidate_360_NC_003909	|	BCE_1271		DNA-binding protein	*	>>>	18	|	1282397	1282703	<<<	306	|	0	>>>	BCE_1272	hypothetical protein	*	candidate	1552	8.7e-65	X		5	RNA	Bacillus_anthracis_Ames_chromosome<>Bacillus_anthracis_str_Sterne_chromosome<>Bacillus_thuringiensis_konkukian_chromosome<>Bacillus_anthracis_Ames_0581_chromosome<>Bacillus_thuringiensis_Al_Hakam_chromosome	-	0	-	-	-	-	-Multi_Fur(11.19|-449)B.subtilis_sigG_3(9.43|-281)
Bacillus_cereus_ATCC_10987	|	Candidate_367_NC_003909	|	BCE_1490		N-acyl-L-amino acid amidohydrolase	*	>>>	58	|	1479918	1480134	<<<	216	|	0	>>>	BCE_1491	hypothetical protein	*	candidate	1037	3.9e-41	X		5	RNA	Bacillus_anthracis_Ames_chromosome<>Bacillus_anthracis_str_Sterne_chromosome<>Bacillus_thuringiensis_konkukian_chromosome<>Bacillus_anthracis_Ames_0581_chromosome<>Bacillus_thuringiensis_Al_Hakam_chromosome	-	10	Candidate_147_NC_003909(para),Candidate_476_NC_003909(para),Candidate_477_NC_003909(para),Candidate_40_NC_003909(para),Candidate_17_NC_003909(para),Candidate_266_NC_003909(para),Candidate_112_NC_003909(para),Candidate_385_NC_003909(para),Candidate_386_NC_003909(para),Candidate_375_NC_003909(para)	-	-	-	-Multi_Fur(18.94|-184)
Bacillus_cereus_ATCC_10987	|	Candidate_476_NC_003909	|	BCE_0663		heavy metal-transporting ATPase	*	>>>	150	|	684270	684357	<<<	87	|	114	<<<	BCE_0664	nicotinate phosphoribosyltransferase	*	candidate	480	8.9e-16	Z		5	RNA	Bacillus_anthracis_Ames_chromosome<>Bacillus_anthracis_str_Sterne_chromosome<>Bacillus_thuringiensis_konkukian_chromosome<>Bacillus_anthracis_Ames_0581_chromosome<>Bacillus_thuringiensis_Al_Hakam_chromosome	-	19	Candidate_147_NC_003909(anti),Candidate_477_NC_003909(anti),Candidate_370_NC_003909(para),Candidate_130_NC_003909(para),Candidate_131_NC_003909(para),Candidate_310_NC_003909(para),Candidate_452_NC_003909(para),Candidate_14_NC_003909(para),Candidate_254_NC_003909(para),Candidate_177_NC_003909(para),Candidate_167_NC_003909(para),Candidate_17_NC_003909(para),Candidate_266_NC_003909(para),Candidate_9…	-	-	-	-Multi_Fur(14.09|-63)
Bacillus_cereus_ATCC14579	|	Candidate_10_NC_004722	|	BC1621		Macrolide-efflux protein	*	<<<	122	|	1579908	1580033	>>>	125	|	393	>>>	BC1622	Stage 0 sporulation regulatory protein	*	candidate	1922	2.7e-81	R		5	RNA	Bacillus_anthracis_Ames_chromosome<>Bacillus_anthracis_str_Sterne_chromosome<>Bacillus_thuringiensis_konkukian_chromosome<>Bacillus_anthracis_Ames_0581_chromosome<>Bacillus_thuringiensis_Al_Hakam_chromosome	-	0	-	-	-	-	-Multi_Fur(11.32|-94)
Bacillus_cereus_ATCC14579	|	Candidate_25_NC_004722	|	BC3738		Iron(III) dicitrate-binding protein	*	<<<	1	|	3703249	3703541	>>>	292	|	8	<<<	BC3739	Exodeoxyribonuclease III	*	candidate	1250	2.5e-51	R		4	RNA	Bacillus_anthracis_Ames_chromosome<>Bacillus_anthracis_str_Sterne_chromosome<>Bacillus_thuringiensis_konkukian_chromosome<>Bacillus_anthracis_Ames_0581_chromosome	NC_002745_sprC(-)_-_(hom|rev)	0	-	-	-	-	-Multi_Fur(16.21|-117)Multi_Fur(17.3|-101)B.subtilis_sigG_1(8.88|-261)B.subtilis_sigG_3(10.29|-261)
Bacillus_cereus_ATCC14579	|	Candidate_87_NC_004722	|	BC1374		N-acyl-L-amino acid amidohydrolase	*	>>>	12	|	1343693	1343904	<<<	211	|	0	>>>	BC1375	hypothetical protein	*	candidate	1057	4.9e-42	R		5	RNA	Bacillus_anthracis_Ames_chromosome<>Bacillus_anthracis_str_Sterne_chromosome<>Bacillus_thuringiensis_konkukian_chromosome<>Bacillus_anthracis_Ames_0581_chromosome<>Bacillus_thuringiensis_Al_Hakam_chromosome	-	1	Candidate_184_NC_004722(anti),Candidate_160_NC_004722(para)	-	-	-	-Multi_Fur(12.68|-141)Multi_Fur(18.94|-179)
Bacillus_cereus_ATCC14579	|	Candidate_169_NC_004722	|	BC1000		hypothetical Membrane Spanning Protein	*	>>>	1	|	983082	983189	>>>	107	|	72	<<<	BC1001	hypothetical protein	*	candidate	715	2.5e-26	B		5	RNA	Bacillus_anthracis_Ames_chromosome<>Bacillus_anthracis_str_Sterne_chromosome<>Bacillus_thuringiensis_konkukian_chromosome<>Bacillus_anthracis_Ames_0581_chromosome<>Bacillus_thuringiensis_Al_Hakam_chromosome	NC_002745_RNAIII(-)_-_(hom|rev)	0	Candidate_167_NC_004722(anti),Candidate_168_NC_004722(anti)	-	-	-	-Multi_Fur(11.71|-88)
Bacillus_cereus_ATCC14579	|	Candidate_191_NC_004722	|	BC1459		hypothetical Cytosolic Protein	*	>>>	1	|	1417773	1418003	>>>	230	|	-18	<<<	BC1460	hypothetical protein	*	candidate	877	7.7e-34	B		5	RNA	Bacillus_anthracis_Ames_chromosome<>Bacillus_anthracis_str_Sterne_chromosome<>Bacillus_thuringiensis_konkukian_chromosome<>Bacillus_anthracis_Ames_0581_chromosome<>Bacillus_thuringiensis_Al_Hakam_chromosome	-	1	Candidate_190_NC_004722(anti),Candidate_141_NC_004722(para)	-	-	-	-Multi_Fur(19.03|-92)Multi_Fur(16.07|-86)
Bacillus_cereus_cytotoxis_NVH_391-98	|	Candidate_15_NC_009674	|	Bcer98_3677		LrgA family protein	*	<<<	10	|	3736951	3737219	>>>	268	|	14	<<<	Bcer98_3678	Phosphopyruvate hydratase	*	candidate	703	6.1e-26	R		5	RNA	Bacillus_anthracis_Ames_chromosome<>Bacillus_anthracis_str_Sterne_chromosome<>Bacillus_thuringiensis_konkukian_chromosome<>Bacillus_anthracis_Ames_0581_chromosome<>Bacillus_thuringiensis_Al_Hakam_chromosome	NC_002745_sprC(-)_-_(hom)	0	-	-	-	-	-Multi_Fur(13.33|-89)
Bacillus_cereus_cytotoxis_NVH_391-98	|	Candidate_18_NC_009674	|	Bcer98_3904		transport system permease protein	*	<<<	1	|	3960337	3960573	>>>	236	|	1	<<<	Bcer98_3905	hypothetical protein	*	candidate	503	5.6e-17	R		5	-	Bacillus_anthracis_Ames_chromosome<>Bacillus_anthracis_str_Sterne_chromosome<>Bacillus_thuringiensis_konkukian_chromosome<>Bacillus_anthracis_Ames_0581_chromosome<>Bacillus_thuringiensis_Al_Hakam_chromosome	-	0	-	-	-	-	-Multi_Fur(11.08|-183)Multi_Fur(14.32|-131)
Bacillus_cereus_cytotoxis_NVH_391-98	|	Candidate_52_NC_009674	|	trRNA		trRNA	*	>>>	217	|	307927	308282	>>>	355	|	24	>>>	Bcer98_0267	phosphoribosylaminoimidazole carboxylase,	*	candidate	1169	2.1e-47	T		5	RNA	Bacillus_anthracis_Ames_chromosome<>Bacillus_anthracis_str_Sterne_chromosome<>Bacillus_thuringiensis_konkukian_chromosome<>Bacillus_anthracis_Ames_0581_chromosome<>Bacillus_thuringiensis_Al_Hakam_chromosome	NC_000964_Purine3(+)_+_(hom)|NC_000964_Purine2(+)_+_(hom)|NC_000964_Purine4(-)_-_(hom)	1	Candidate_88_NC_009674(para)	Purine3_NC_000964|3'(0)	5	RS	-Multi_Fur(13.01|-288)B.subtilis_sigA_3(9.46|-191)
Bacillus_cereus_cytotoxis_NVH_391-98	|	Candidate_82_NC_009674	|	Bcer98_1183		protein of unknown function DUF72	*	>>>	33	|	1297290	1297472	<<<	182	|	145	<<<	Bcer98_1184	group-specific protein	*	candidate	798	2.8e-30	T		5	RNA	Bacillus_anthracis_Ames_chromosome<>Bacillus_anthracis_str_Sterne_chromosome<>Bacillus_thuringiensis_konkukian_chromosome<>Bacillus_anthracis_Ames_0581_chromosome<>Bacillus_thuringiensis_Al_Hakam_chromosome	NC_003210_rliA(+)_+_(hom)	0	Candidate_83_NC_009674(anti)	-	-	-	-Multi_Fur(19.13|-116)Multi_Fur(12.6|-122)B.subtilis_sigA_2(9.11|-117)
Bacillus_cereus_cytotoxis_NVH_391-98	|	Candidate_177_NC_009674	|	Bcer98_1094		amidohydrolase	*	>>>	74	|	1205560	1205732	<<<	172	|	72	>>>	Bcer98_1095	flavodoxin	*	candidate	667	2e-24	X		5	RNA	Bacillus_anthracis_Ames_chromosome<>Bacillus_anthracis_str_Sterne_chromosome<>Bacillus_thuringiensis_konkukian_chromosome<>Bacillus_anthracis_Ames_0581_chromosome<>Bacillus_thuringiensis_Al_Hakam_chromosome	-	1	Candidate_146_NC_009674(para)	-	-	-	-Multi_Fur(15.36|-145)
Bacillus_cereus_ZK	|	Candidate_69_NC_006274	|	BCZK4293		cell surface protein, iron transport associated	*	<<<	1	|	4403171	4403658	>>>	487	|	7	<<<	BCZK4294	branched-chain amino acid transport system II	*	candidate	2354	8.7e-101	R		5	RNA	Bacillus_anthracis_Ames_chromosome<>Bacillus_anthracis_str_Sterne_chromosome<>Bacillus_thuringiensis_konkukian_chromosome<>Bacillus_anthracis_Ames_0581_chromosome<>Bacillus_thuringiensis_Al_Hakam_chromosome	-	0	-	-	-	-	-Multi_Fur(12.3|-429)Multi_Fur(19.47|-423)Multi_Fur(12.24|-337)Multi_Fur(11.25|-244)
Bacillus_cereus_ZK	|	Candidate_92_NC_006274	|	BCZK4769		methyl-accepting chemotaxis protein	*	>>>	10	|	4862169	4862275	<<<	106	|	0	>>>	BCZK4770	hypothetical protein	*	candidate	585	3e-20	R		4	RNA	Bacillus_anthracis_Ames_chromosome<>Bacillus_anthracis_str_Sterne_chromosome<>Bacillus_thuringiensis_konkukian_chromosome<>Bacillus_anthracis_Ames_0581_chromosome	-	0	-	-	-	-	-Multi_Fur(16.2|-67)B.subtilis_sigG_2(8.28|-64)
Bacillus_cereus_ZK	|	Candidate_123_NC_006274	|	BCZK1586		Na+/H+ antiporter	*	>>>	7	|	1669561	1669809	<<<	248	|	0	>>>	BCZK1587	fumarate hydratase	*	candidate	1172	4.2e-47	R		5	RNA	Bacillus_anthracis_Ames_chromosome<>Bacillus_anthracis_str_Sterne_chromosome<>Bacillus_thuringiensis_konkukian_chromosome<>Bacillus_anthracis_Ames_0581_chromosome<>Bacillus_thuringiensis_Al_Hakam_chromosome	-	0	-	-	-	-	-Multi_Fur(11.35|-171)B.subtilis_sigA_2(9.39|-393)
Bacillus_cereus_ZK	|	Candidate_197_NC_006274	|	BCZK0358		ABC transporter, ATP-binding protein	*	>>>	0	|	422393	422851	<<<	458	|	0	<<<	BCZK0359	chitinase	*	candidate	2172	1.6e-92	T		5	RNA	Bacillus_anthracis_Ames_chromosome<>Bacillus_anthracis_str_Sterne_chromosome<>Bacillus_thuringiensis_konkukian_chromosome<>Bacillus_anthracis_Ames_0581_chromosome<>Bacillus_thuringiensis_Al_Hakam_chromosome	-	0	Candidate_198_NC_006274(anti)	-	-	-	-Multi_Fur(12.86|-213)B.subtilis_sigK_1(10.13|-75)
Bacillus_cereus_ZK	|	Candidate_227_NC_006274	|	BCZK0632		group-specific protein	*	>>>	20	|	740085	740291	<<<	206	|	0	<<<	BCZK0633	group-specific protein	*	candidate	1108	3.6e-44	B		3	RNA	Bacillus_anthracis_str_Sterne_chromosome<>Bacillus_thuringiensis_konkukian_chromosome<>Bacillus_thuringiensis_Al_Hakam_chromosome	-	3	Candidate_30_NC_006274(para),Candidate_404_NC_006274(para),Candidate_448_NC_006274(para)	-	-	-	-Multi_Fur(13.3|-305)B.subtilis_sigG_1(8.64|-133)B.subtilis_sigG_3(8.18|-133)
Bacillus_cereus_ZK	|	Candidate_285_NC_006274	|	BCZK1340		hypothetical protein	*	>>>	1	|	1434096	1434404	>>>	308	|	-18	<<<	BCZK1341	group-specific protein	*	candidate	1433	5.9e-59	B		5	RNA	Bacillus_anthracis_Ames_chromosome<>Bacillus_anthracis_str_Sterne_chromosome<>Bacillus_thuringiensis_konkukian_chromosome<>Bacillus_anthracis_Ames_0581_chromosome<>Bacillus_thuringiensis_Al_Hakam_chromosome	-	0	Candidate_284_NC_006274(anti)	-	-	-	-Multi_Fur(19.03|-170)Multi_Fur(16.07|-164)
Bacillus_cereus_ZK	|	Candidate_300_NC_006274	|	BCZK1581		cobalt-zinc-cadmium resistance protein	*	>>>	1	|	1663336	1663758	>>>	422	|	-3	<<<	BCZK1582	transcriptional regulator, GntR family	*	candidate	1930	1.5e-81	T		3	RNA	Bacillus_anthracis_str_Sterne_chromosome<>Bacillus_thuringiensis_konkukian_chromosome<>Bacillus_thuringiensis_Al_Hakam_chromosome	NC_000964_Purine1(-)_-_(hom|rev)|NC_003210_rliH(+)_+_(hom|rev)	0	-	-	-	-	-Multi_Fur(17.88|-262)Multi_Fur(12.91|-256)B.subtilis_sigA_2(11.08|-292)
Bacillus_cereus_ZK	|	Candidate_349_NC_006274	|	BCZK2235		hypothetical protein	*	>>>	-6	|	2365216	2365325	<<<	109	|	429	<<<	BCZK2236	group-specific protein	*	candidate	515	4.9e-17	T		4	RNA	Bacillus_anthracis_Ames_chromosome<>Bacillus_anthracis_str_Sterne_chromosome<>Bacillus_thuringiensis_konkukian_chromosome<>Bacillus_anthracis_Ames_0581_chromosome	-	0	-	-	-	-	-Multi_Fur(12.01|-130)
Bacillus_cereus_ZK	|	Candidate_422_NC_006274	|	BCZK3045		phosphohydrolase, MutT/Nudix family	*	>>>	32	|	3175043	3175124	<<<	81	|	313	<<<	BCZK3046	possible glyoxylase family protein	*	candidate	538	7.8e-19	T		3	RNA	Bacillus_anthracis_Ames_chromosome<>Bacillus_anthracis_str_Sterne_chromosome<>Bacillus_anthracis_Ames_0581_chromosome	-	0	Candidate_423_NC_006274(anti)	-	-	-	-Multi_Fur(11.87|-181)
Bacillus_cereus_ZK	|	Candidate_608_NC_006274	|	BCZK1263		aminoacylase (N-acyl-L-amino acid	*	>>>	9	|	1359186	1359403	<<<	217	|	168	>>>	BCZK1264	flavodoxin	*	candidate	1094	1.6e-43	X		5	RNA	Bacillus_anthracis_Ames_chromosome<>Bacillus_anthracis_str_Sterne_chromosome<>Bacillus_thuringiensis_konkukian_chromosome<>Bacillus_anthracis_Ames_0581_chromosome<>Bacillus_thuringiensis_Al_Hakam_chromosome	-	1	Candidate_333_NC_006274(para)	-	-	-	-Multi_Fur(16.18|-146)Multi_Fur(18.94|-184)
Bacillus_licheniformis_ATCC_14580	|	Candidate_64_NC_006270	|	BL03582		hypothetical protein	*	>>>	2	|	1587713	1587853	>>>	140	|	313	>>>	BL03583	YkuJ	*	candidate	555	1.8e-38	Y		2	RNA	Bacillus_subtilis_chromosome<>Bacillus_amyloliquefaciens_FZB42_chromosome	-	0	Candidate_63_NC_006270(anti)	-	-	-	-Multi_Fur(14.26|-96)Multi_Fur(16.24|-90)B.subtilis_sigA_2(9.11|-91)
Bacillus_licheniformis_DSM_13	|	Candidate_49_NC_006322	|	BLi01622		hypothetical protein	*	>>>	2	|	1588555	1588695	>>>	140	|	313	>>>	BLi01624	YkuJ	*	candidate	555	1.8e-38	Y		2	RNA	Bacillus_subtilis_chromosome<>Bacillus_amyloliquefaciens_FZB42_chromosome	-	0	Candidate_48_NC_006322(anti)	-	-	-	-Multi_Fur(14.26|-96)Multi_Fur(16.24|-90)B.subtilis_sigA_2(9.11|-91)
Bacillus_subtilis	|	Candidate_52_NC_000964	|	BSU22030		hypothetical protein	*	<<<	141	|	2315449	2315642	<<<	193	|	0	<<<	BSU22040	hypothetical protein	*	candidate	717	1.1e-26	T		1	RNA	Bacillus_amyloliquefaciens_FZB42_chromosome	-	0	-	-	-	-	-Multi_Fur(12.93|-140)Multi_Fur(15.19|-173)B.subtilis_sigA_2(10.94|-162)
Bacillus_subtilis	|	Candidate_82_NC_000964	|	BSU13840		hypothetical protein	*	>>>	14	|	1450458	1450623	>>>	165	|	55	>>>	BSU13850	hypothetical protein	*	candidate	686	4e-25	X		1	-	Bacillus_amyloliquefaciens_FZB42_chromosome	-	0	Candidate_20_NC_000964(anti)	-	5	-	-Multi_Fur(17.47|-106)B.subtilis_sigA_1(11.81|-57)B.subtilis_sigA_3(9.64|-84)
Bacillus_subtilis	|	Candidate_84_NC_000964	|	BSU14090		hypothetical protein	*	>>>	31	|	1482809	1482949	>>>	140	|	473	>>>	BSU14100	hypothetical protein	*	candidate	583	8.6e-37	Y		3	RNA	Bacillus_licheniformis_ATCC_14580_chromosome<>Bacillus_licheniformis_DSM_13_chromosome<>Bacillus_amyloliquefaciens_FZB42_chromosome	-	0	Candidate_83_NC_000964(anti)	-	-	-	-Multi_Fur(15.13|-91)B.subtilis_sigA_2(9.11|-92)
Bacillus_subtilis	|	Candidate_96_NC_000964	|	BSU22030		hypothetical protein	*	<<<	108	|	2315416	2315642	<<<	226	|	0	<<<	BSU22040	hypothetical protein	*	candidate	717	1.1e-26	Z		1	RNA	Bacillus_amyloliquefaciens_FZB42_chromosome	-	0	-	-	-	-	-Multi_Fur(12.93|-173)Multi_Fur(15.19|-206)B.subtilis_sigA_2(10.94|-195)
Bacillus_subtilis	|	Candidate_114_NC_000964	|	BSU31720		hyperproduction of levansucrase and other	*	<<<	1	|	3256278	3256671	>>>	393	|	65	>>>	BSU31730	hypothetical protein	*	candidate	938	8.6e-37	X		1	-	Bacillus_amyloliquefaciens_FZB42_chromosome	-	0	Candidate_113_NC_000964(anti)	-	5	-	-Multi_Fur(14.35|-146)
Bacillus_thuringiensis_Al_Hakam	|	Candidate_60_NC_008600	|	BALH_4132		possible cell surface protein, NEAT family	*	<<<	6	|	4349996	4350480	>>>	484	|	7	<<<	BALH_4133	branched-chain amino acid transport system II	*	candidate	1106	2.1e-44	R		6	RNA	Bacillus_cereus_ATCC_10987_chromosome<>Bacillus_anthracis_Ames_chromosome<>Bacillus_cereus_ATCC14579_chromosome<>Bacillus_anthracis_str_Sterne_chromosome<>Bacillus_cereus_ZK_chromosome<>Bacillus_anthracis_Ames_0581_chromosome	-	1	Candidate_376_NC_008600(para)	-	-	-	-Multi_Fur(12.3|-431)Multi_Fur(19.47|-425)Multi_Fur(12.24|-338)Multi_Fur(11.25|-246)
Bacillus_thuringiensis_Al_Hakam	|	Candidate_195_NC_008600	|	BALH_0384		ABC transporter, ATP-binding protein	*	>>>	0	|	443104	443538	<<<	434	|	20	<<<	BALH_0385	chitinase A	*	candidate	1068	7.3e-43	B		6	RNA	Bacillus_anthracis_Ames_chromosome<>Bacillus_cereus_ATCC14579_chromosome<>Bacillus_anthracis_str_Sterne_chromosome<>Bacillus_cereus_ZK_chromosome<>Bacillus_anthracis_Ames_0581_chromosome<>Bacillus_cereus_cytotoxis_NVH_391-98_chromosome	-	0	Candidate_196_NC_008600(anti)	-	-	-	-Multi_Fur(12.86|-211)B.subtilis_sigK_1(10.13|-75)
Bacillus_thuringiensis_Al_Hakam	|	Candidate_214_NC_008600	|	BALH_0536		cation-transporting ATPase, P-type	*	>>>	100	|	622072	622177	>>>	105	|	199	<<<	BALH_0537	nicotinate phosphoribosyltransferase	*	candidate	238	2.1e-16	B		7	RNA	Bacillus_cereus_ATCC_10987_chromosome<>Bacillus_anthracis_Ames_chromosome<>Bacillus_cereus_ATCC14579_chromosome<>Bacillus_anthracis_str_Sterne_chromosome<>Bacillus_cereus_ZK_chromosome<>Bacillus_anthracis_Ames_0581_chromosome<>Bacillus_cereus_cytotoxis_NVH_391-98_chromosome	-	12	Candidate_215_NC_008600(anti),Candidate_795_NC_008600(anti),Candidate_13_NC_008600(para),Candidate_173_NC_008600(para),Candidate_650_NC_008600(para),Candidate_651_NC_008600(para),Candidate_80_NC_008600(para),Candidate_571_NC_008600(para),Candidate_639_NC_008600(para),Candidate_586_NC_008600(para),Candidate_122_NC_008600(para),Candidate_282_NC_008600(para),Candidate_665_NC_008600(para),Candidate_1…	-	-	-	-Multi_Fur(13.03|-126)B.subtilis_sigA_1(9.5|-83)B.subtilis_sigA_3(10.13|-127)B.subtilis_sigA_3(9.1|-69)
Bacillus_thuringiensis_Al_Hakam	|	Candidate_224_NC_008600	|	BALH_0658		hypothetical protein	*	>>>	20	|	770660	770866	<<<	206	|	0	<<<	BALH_0659	hypothetical protein	*	candidate	1108	3.7e-44	B		4	RNA	Bacillus_cereus_ATCC_10987_chromosome<>Bacillus_cereus_ATCC14579_chromosome<>Bacillus_anthracis_str_Sterne_chromosome<>Bacillus_cereus_ZK_chromosome	-	2	Candidate_524_NC_008600(para),Candidate_525_NC_008600(para)	-	-	-	-Multi_Fur(13.3|-305)B.subtilis_sigG_1(8.64|-133)B.subtilis_sigG_3(8.18|-133)
Bacillus_thuringiensis_Al_Hakam	|	Candidate_277_NC_008600	|	BALH_1314		hypothetical protein	*	>>>	1	|	1460535	1460843	>>>	308	|	-18	<<<	BALH_1315	hypothetical protein	*	candidate	1352	2.7e-55	B		5	RNA	Bacillus_cereus_ATCC_10987_chromosome<>Bacillus_anthracis_Ames_chromosome<>Bacillus_anthracis_str_Sterne_chromosome<>Bacillus_cereus_ZK_chromosome<>Bacillus_anthracis_Ames_0581_chromosome	-	0	Candidate_276_NC_008600(anti)	-	-	-	-Multi_Fur(19.03|-170)Multi_Fur(16.07|-164)
Bacillus_thuringiensis_Al_Hakam	|	Candidate_292_NC_008600	|	BALH_1543		cobalt-zinc-cadmium resistance protein	*	>>>	1	|	1688336	1688757	>>>	421	|	-3	<<<	BALH_1544	transcriptional regulator, GntR family	*	candidate	1930	1.5e-81	T		2	RNA	Bacillus_anthracis_str_Sterne_chromosome<>Bacillus_cereus_ZK_chromosome	NC_000964_Purine1(-)_-_(hom|rev)|NC_003210_rliH(+)_+_(hom|rev)	0	-	-	-	-	-Multi_Fur(17.88|-261)Multi_Fur(12.91|-255)B.subtilis_sigA_2(11.08|-291)
Bacillus_thuringiensis_Al_Hakam	|	Candidate_394_NC_008600	|	BALH_2836		NADH dehydrogenase, subunit 5	*	<<<	83	|	3004723	3005127	<<<	404	|	127	<<<	BALH_2837	hypothetical protein	*	candidate	526	3.1e-18	T		2	RNA	Bacillus_subtilis_chromosome<>Bacillus_cereus_cytotoxis_NVH_391-98_chromosome	NC_002745_T1box8(-)_-_(hom)	0	-	-	-	-	-Multi_Fur(11.84|-219)
Bacillus_thuringiensis_Al_Hakam	|	Candidate_400_NC_008600	|	BALH_2866		hypothetical protein	*	<<<	309	|	3037039	3037280	>>>	241	|	7	<<<	BALH_2867	hypothetical protein	*	candidate	468	9.3e-16	T		1	-	Bacillus_cereus_ATCC14579_chromosome	-	0	Candidate_398_NC_008600(anti),Candidate_399_NC_008600(tandem)	-	-	-	-Multi_Fur(11.38|-201)
Bacillus_thuringiensis_Al_Hakam	|	Candidate_404_NC_008600	|	BALH_2875		sensor histidine kinase	*	>>>	499	|	3048920	3049190	>>>	270	|	52	<<<	BALH_2876	hypothetical protein	*	candidate	1557	1.3e-64	T		6	RNA	Bacillus_cereus_ATCC_10987_chromosome<>Bacillus_anthracis_Ames_chromosome<>Bacillus_cereus_ATCC14579_chromosome<>Bacillus_anthracis_str_Sterne_chromosome<>Bacillus_cereus_ZK_chromosome<>Bacillus_anthracis_Ames_0581_chromosome	-	1	Candidate_402_NC_008600(tandem),Candidate_403_NC_008600(anti)	-	-	-	-Multi_Fur(13.63|-144)Multi_Fur(13.52|-138)B.subtilis_sigG_3(8.35|-213)
Bacillus_thuringiensis_Al_Hakam	|	Candidate_602_NC_008600	|	BALH_0983		hypothetical protein	*	<<<	173	|	1129958	1130130	<<<	172	|	12	>>>	BALH_0984	HD domain protein	*	candidate	726	3.2e-27	F		3	RNA	Bacillus_anthracis_Ames_chromosome<>Bacillus_cereus_ZK_chromosome<>Bacillus_anthracis_Ames_0581_chromosome	-	1	Candidate_231_NC_008600(para)	-	-	-	-Multi_Fur(10.98|-80)
Bacillus_thuringiensis_Al_Hakam	|	Candidate_605_NC_008600	|	BALH_1022		transcriptional regulator	*	>>>	18	|	1173980	1174288	<<<	308	|	506	<<<	BALH_1023	hypothetical protein	*	candidate	1552	2.3e-64	Z		1	RNA	Bacillus_cereus_ATCC_10987_chromosome	-	2	Candidate_252_NC_008600(opp),Candidate_232_NC_008600(para)	-	-	-	-Multi_Fur(11.19|-450)B.subtilis_sigG_3(9.43|-282)
Bacillus_thuringiensis_Al_Hakam	|	Candidate_619_NC_008600	|	BALH_1192		transcriptional regulator, DeoR family	*	>>>	265	|	1346872	1347012	<<<	140	|	7	>>>	BALH_1193	internalin	*	candidate	584	4.8e-21	X		2	RNA	Bacillus_anthracis_Ames_chromosome<>Bacillus_anthracis_Ames_0581_chromosome	-	0	Candidate_259_NC_008600(anti)	-	-	-	-Multi_Fur(16.67|-78)Multi_Fur(18.18|-84)Multi_Fur(15.1|-115)B.subtilis_sigA_3(9.62|-141)
Bacillus_thuringiensis_Al_Hakam	|	Candidate_620_NC_008600	|	BALH_1232		aminoacylase (N-acyl-L-amino acid	*	>>>	9	|	1384474	1384647	<<<	173	|	155	>>>	BALH_1233	nitrogenase (flavodoxin)	*	candidate	667	2.2e-24	X		7	RNA	Bacillus_cereus_ATCC_10987_chromosome<>Bacillus_anthracis_Ames_chromosome<>Bacillus_cereus_ATCC14579_chromosome<>Bacillus_anthracis_str_Sterne_chromosome<>Bacillus_cereus_ZK_chromosome<>Bacillus_anthracis_Ames_0581_chromosome<>Bacillus_cereus_cytotoxis_NVH_391-98_chromosome	-	0	Candidate_264_NC_008600(anti)	-	-	-	-Multi_Fur(12.68|-146)Multi_Fur(18.94|-184)
Bacillus_thuringiensis_Al_Hakam	|	Candidate_795_NC_008600	|	BALH_0536		cation-transporting ATPase, P-type	*	>>>	-2	|	621970	622306	<<<	336	|	70	<<<	BALH_0537	nicotinate phosphoribosyltransferase	*	candidate	486	4.8e-16	Z		5	RNA	Bacillus_cereus_ATCC_10987_chromosome<>Bacillus_anthracis_Ames_chromosome<>Bacillus_cereus_ATCC14579_chromosome<>Bacillus_anthracis_str_Sterne_chromosome<>Bacillus_anthracis_Ames_0581_chromosome	-	17	Candidate_214_NC_008600(anti),Candidate_215_NC_008600(tandem),Candidate_790_NC_008600(para),Candidate_13_NC_008600(para),Candidate_173_NC_008600(para),Candidate_650_NC_008600(para),Candidate_651_NC_008600(para),Candidate_113_NC_008600(para),Candidate_80_NC_008600(para),Candidate_571_NC_008600(para),Candidate_244_NC_008600(para),Candidate_639_NC_008600(para),Candidate_586_NC_008600(para),Candidate…	-	-	-	-Multi_Fur(14.09|-62)B.subtilis_sigG_2(8.39|-74)B.subtilis_sigA_2(9.53|-78)
Bacillus_thuringiensis_konkukian	|	Candidate_37_NC_005957	|	BT9727_3300		flavodoxin	*	<<<	1	|	3369293	3369426	>>>	133	|	6	<<<	BT9727_3301	GPR1/FUN34/yaaH family protein	*	candidate	705	9.4e-26	R		3	RNA	Bacillus_anthracis_Ames_chromosome<>Bacillus_anthracis_str_Sterne_chromosome<>Bacillus_anthracis_Ames_0581_chromosome	-	0	-	-	-	-	-Multi_Fur(13.96|-92)Multi_Fur(15.85|-65)B.subtilis_sigG_2(9.82|-278)B.subtilis_sigA_1(9.48|-143)
Bacillus_thuringiensis_konkukian	|	Candidate_46_NC_005957	|	BT9727_3483		iron(III) dicitrate-binding protein	*	<<<	1	|	3567791	3568065	>>>	274	|	7	<<<	BT9727_3484	exodeoxyribonuclease III	*	candidate	666	1.2e-24	R		5	-	Bacillus_cereus_ATCC_10987_chromosome<>Bacillus_anthracis_Ames_chromosome<>Bacillus_cereus_ATCC14579_chromosome<>Bacillus_anthracis_str_Sterne_chromosome<>Bacillus_anthracis_Ames_0581_chromosome	-	0	-	-	-	-	-Multi_Fur(17.3|-100)B.subtilis_sigG_1(9.06|-243)
Bacillus_thuringiensis_konkukian	|	Candidate_74_NC_005957	|	BT9727_4282		cell surface protein, iron transport associated	*	<<<	9	|	4346745	4347225	>>>	480	|	7	<<<	BT9727_4283	branched-chain amino acid transport system II	*	candidate	1932	1e-81	R		6	RNA	Bacillus_cereus_ATCC_10987_chromosome<>Bacillus_anthracis_Ames_chromosome<>Bacillus_cereus_ATCC14579_chromosome<>Bacillus_anthracis_str_Sterne_chromosome<>Bacillus_cereus_ZK_chromosome<>Bacillus_anthracis_Ames_0581_chromosome	-	0	-	-	-	-	-Multi_Fur(12.3|-431)Multi_Fur(19.47|-425)Multi_Fur(12.24|-339)Multi_Fur(11.25|-246)
Bacillus_thuringiensis_konkukian	|	Candidate_98_NC_005957	|	BT9727_4750		chemotaxis signal transducer	*	>>>	10	|	4801363	4801469	<<<	106	|	0	>>>	BT9727_4751	hypothetical protein	*	candidate	585	3e-20	R		4	RNA	Bacillus_anthracis_Ames_chromosome<>Bacillus_anthracis_str_Sterne_chromosome<>Bacillus_cereus_ZK_chromosome<>Bacillus_anthracis_Ames_0581_chromosome	-	0	-	-	-	-	-Multi_Fur(16.2|-67)B.subtilis_sigG_2(8.28|-64)
Bacillus_thuringiensis_konkukian	|	Candidate_142_NC_005957	|	BT9727_1455		thiosulfate sulfurtransferase	*	>>>	509	|	1531890	1532173	<<<	283	|	206	>>>	BT9727_1456	transposase, IS605 family	*	candidate	534	1.2e-22	R		5	RNA	Bacillus_cereus_ATCC_10987_chromosome<>Bacillus_anthracis_Ames_chromosome<>Bacillus_anthracis_str_Sterne_chromosome<>Bacillus_cereus_ZK_chromosome<>Bacillus_anthracis_Ames_0581_chromosome	-	8	Candidate_188_NC_005957(para),Candidate_658_NC_005957(para),Candidate_155_NC_005957(para),Candidate_672_NC_005957(para),Candidate_246_NC_005957(para),Candidate_411_NC_005957(para),Candidate_422_NC_005957(para),Candidate_630_NC_005957(para)	-	-	-	-Multi_Fur(17.68|-347)
Bacillus_thuringiensis_konkukian	|	Candidate_213_NC_005957	|	BT9727_0361		ABC transporter, ATP-binding protein	*	>>>	0	|	428997	429431	<<<	434	|	20	<<<	BT9727_0362	chitinase	*	candidate	1084	1.4e-43	B		6	RNA	Bacillus_anthracis_Ames_chromosome<>Bacillus_cereus_ATCC14579_chromosome<>Bacillus_anthracis_str_Sterne_chromosome<>Bacillus_cereus_ZK_chromosome<>Bacillus_anthracis_Ames_0581_chromosome<>Bacillus_cereus_cytotoxis_NVH_391-98_chromosome	-	0	Candidate_214_NC_005957(anti)	-	-	-	-Multi_Fur(12.86|-211)B.subtilis_sigK_1(10.13|-75)
Bacillus_thuringiensis_konkukian	|	Candidate_244_NC_005957	|	BT9727_0632		hypothetical protein	*	>>>	20	|	741070	741277	<<<	207	|	0	<<<	BT9727_0633	hypothetical protein	*	candidate	1116	1.6e-44	B		4	RNA	Bacillus_cereus_ATCC_10987_chromosome<>Bacillus_cereus_ATCC14579_chromosome<>Bacillus_anthracis_str_Sterne_chromosome<>Bacillus_cereus_ZK_chromosome	-	0	-	-	-	-	-Multi_Fur(13.3|-306)B.subtilis_sigG_1(8.64|-134)B.subtilis_sigG_3(8.18|-134)
Bacillus_thuringiensis_konkukian	|	Candidate_261_NC_005957	|	BT9727_0909		hypothetical protein	*	>>>	1	|	1008504	1008611	>>>	107	|	71	<<<	BT9727_0910	hypothetical protein	*	candidate	900	1.1e-34	B		6	RNA	Bacillus_cereus_ATCC_10987_chromosome<>Bacillus_anthracis_Ames_chromosome<>Bacillus_cereus_ATCC14579_chromosome<>Bacillus_anthracis_str_Sterne_chromosome<>Bacillus_cereus_ZK_chromosome<>Bacillus_anthracis_Ames_0581_chromosome	-	1	Candidate_262_NC_005957(anti),Candidate_498_NC_005957(para)	-	-	-	-Multi_Fur(11.71|-88)
Bacillus_thuringiensis_konkukian	|	Candidate_303_NC_005957	|	BT9727_1341		hypothetical protein	*	>>>	1	|	1423478	1423786	>>>	308	|	-18	<<<	BT9727_1342	hypothetical protein	*	candidate	1441	2.6e-59	B		5	RNA	Bacillus_cereus_ATCC_10987_chromosome<>Bacillus_anthracis_Ames_chromosome<>Bacillus_anthracis_str_Sterne_chromosome<>Bacillus_cereus_ZK_chromosome<>Bacillus_anthracis_Ames_0581_chromosome	-	0	Candidate_302_NC_005957(anti)	-	-	-	-Multi_Fur(19.03|-170)Multi_Fur(16.07|-164)
Bacillus_thuringiensis_konkukian	|	Candidate_321_NC_005957	|	BT9727_1607		cobalt-zinc-cadmium resistance protein	*	>>>	1	|	1682234	1682656	>>>	422	|	-3	<<<	BT9727_1608	transcriptional regulator, GntR family	*	candidate	2078	3e-88	T		2	RNA	Bacillus_anthracis_str_Sterne_chromosome<>Bacillus_cereus_ZK_chromosome	NC_000964_Purine1(-)_-_(hom|rev)	0	-	-	-	-	-Multi_Fur(17.88|-262)Multi_Fur(12.91|-256)B.subtilis_sigA_2(11.08|-292)
Bacillus_thuringiensis_konkukian	|	Candidate_623_NC_005957	|	BT9727_1061		probable transcriptional regulator	*	>>>	18	|	1157048	1157356	<<<	308	|	595	<<<	BT9727_1062	transposase for IS660	*	candidate	1588	5.3e-66	Z		1	RNA	Bacillus_cereus_ATCC_10987_chromosome	NC_002745_RNAIII(-)_-_(hom|rev)	2	Candidate_285_NC_005957(opp),Candidate_428_NC_005957(para)	-	-	-	-Multi_Fur(11.19|-450)B.subtilis_sigG_3(9.43|-282)
Bacillus_thuringiensis_konkukian	|	Candidate_636_NC_005957	|	BT9727_1261		aminoacylase (N-acyl-L-amino acid	*	>>>	9	|	1346487	1346675	<<<	188	|	197	>>>	BT9727_1262	flavodoxin	*	candidate	659	5e-24	X		7	RNA	Bacillus_cereus_ATCC_10987_chromosome<>Bacillus_anthracis_Ames_chromosome<>Bacillus_cereus_ATCC14579_chromosome<>Bacillus_anthracis_str_Sterne_chromosome<>Bacillus_cereus_ZK_chromosome<>Bacillus_anthracis_Ames_0581_chromosome<>Bacillus_cereus_cytotoxis_NVH_391-98_chromosome	-	1	Candidate_293_NC_005957(anti),Candidate_346_NC_005957(para)	-	-	-	-Multi_Fur(12.68|-146)Multi_Fur(18.94|-184)
Bacillus_thuringiensis_konkukian	|	Candidate_646_NC_005957	|	BT9727_1504		membrane protein	*	<<<	1	|	1588976	1589091	>>>	115	|	7	<<<	BT9727_1505	permease; possible multidrug resistance protein	*	candidate	602	4.8e-21	X		3	RNA	Bacillus_anthracis_Ames_chromosome<>Bacillus_anthracis_str_Sterne_chromosome<>Bacillus_anthracis_Ames_0581_chromosome	-	3	Candidate_344_NC_005957(para),Candidate_17_NC_005957(para),Candidate_338_NC_005957(para)	-	-	-	-Multi_Fur(11.88|-241)B.subtilis_sigG_2(8.59|-193)
Burkholderia_383	|	Candidate_257_NC_007510	|	Bcep18194_A6407		hypothetical protein	*	<<<	18	|	3576871	3577109	<<<	238	|	12	<<<	Bcep18194_A6408	putative flagellar protein FhlB	*	candidate	503	5.8e-17	Y		3	RNA	Burkholderia_cenocepacia_AU_1054_chromosome_1<>Burkholderia_cepacia_AMMD_chromosome_1<>Burkholderia_cenocepacia_HI2424_chromosome_1	-	0	-	-	5	-	-Multi_Fur(16.41|-51)
Burkholderia_thailandensis_E264	|	Candidate_88_NC_007650	|	BTH_II2022		glutamate racemase	*	>>>	-35	|	2471737	2471905	<<<	168	|	0	>>>	BTH_II2023	bacterioferritin-associated ferredoxin,	*	candidate	542	2.3e-18	F		8	-	Burkholderia_mallei_ATCC_23344_chromosome_2<>Burkholderia_pseudomallei_K96243_chromosome_2<>Burkholderia_pseudomallei_1710b_chromosome_2<>Burkholderia_mallei_SAVP1_chromosome_1<>Burkholderia_mallei_NCTC_10229_chromosome_1<>Burkholderia_pseudomallei_668_chromosome_2<>Burkholderia_pseudomallei_1106a_chromosome_2<>Burkholderia_mallei_NCTC_10247_chromosome_1	-	0	-	-	-	-	-Multi_Fur(14.47|-127)
Clostridium_beijerinckii_NCIMB_8052	|	Candidate_16_NC_009617	|	Cbei_2060		hypothetical protein	*	>>>	76	|	2398647	2399032	>>>	385	|	268	>>>	Cbei_2061	ammonium transporter	*	candidate	487	1.4e-16	T		2	-	Clostridium_botulinum_A_ATCC_19397_chromosome<>Clostridium_botulinum_A_Hall_chromosome	-	0	-	-	-	-	-Multi_Fur(12.7|-389)B.subtilis_sigK_2(9.17|-333)B.subtilis_sigG_1(8.99|-95)B.subtilis_sigG_3(8.71|-70)B.subtilis_sigA_2(10.77|-66)
Clostridium_kluyveri_DSM_555	|	Candidate_42_NC_009706	|	CKL_2913		Predicted lipoprotein	*	<<<	35	|	2974624	2974831	<<<	207	|	130	>>>	CKL_2914	Ddl	*	candidate	492	2e-16	X		6	-	Clostridium_acetobutylicum_chromosome<>Clostridium_novyi_NT_chromosome<>Clostridium_difficile_630_chromosome<>Clostridium_botulinum_A_ATCC_19397_chromosome<>Clostridium_botulinum_A_Hall_chromosome<>Clostridium_botulinum_F_Langeland_chromosome	NC_003210_S_box2(-)_-_(hom)|NC_000964_S_box6(+)_+_(hom)|NC_000964_S_box10(+)_+_(hom)|NC_003210_S_box3(-)_-_(hom)|NC_000964_S_box11(+)_+_(hom)|NC_002745_S_box3(-)_-_(hom)|NC_000964_S_box5(+)_+_(hom)|NC_000964_S_box9(-)_-_(hom)|NC_003210_S_box5(-)_-_(hom)|NC_000964_S_box7(-)_-_(hom)|NC_003210_S_box7(-)_-_(hom)|NC_000964_S_box8(-)_-_(hom)|NC_003210_S_box6(-)_-_(hom)|NC_000964_S_box1(-)_-_(hom)	7	Candidate_47_NC_009706(para),Candidate_10_NC_009706(para),Candidate_8_NC_009706(para),Candidate_18_NC_009706(para),Candidate_17_NC_009706(para),Candidate_15_NC_009706(para),Candidate_19_NC_009706(para)	S_box2_NC_003210|3'(0)	-	-	-Multi_Fur(14|-266)B.subtilis_sigA_1(12.5|-177)B.subtilis_sigA_2(10.32|-282)
Clostridium_tetani_E88	|	T-box_NC_004557	|	CTC02302		valyl-tRNA synthetase	*	<<<	60	|	2429683	2429977	<<<	294	|	16	<<<	CTC02303	formiminotetrahydrofolate cyclodeaminase	*	T-box	623	2.1e-22	T		3	RNA	Clostridium_acetobutylicum_chromosome<>Clostridium_novyi_NT_chromosome<>Clostridium_kluyveri_DSM_555_chromosome	NC_003210_T1box5(-)_-_(hom)|NC_000964_T1box10(-)_-_(hom)	3	T-box_NC_004557(para),Candidate_3_NC_004557(para),T-box_NC_004557(para)	T1box4_NC_002745|3'(0),T1box5_NC_000964|3'(0),T1box8_NC_002745|3'(0),T1box15_NC_000964|3'(0),T1box16_NC_000964|3'(0),T1box17_NC_000964|3'(0),T1box6_NC_003210|3'(0),T1box12_NC_000964|3'(0),T1box5_NC_003210|3'(0),T1box10_NC_000964|3'(0)	-	RS	-Multi_Fur(12.6|-251)B.subtilis_sigG_1(9.17|-243)B.subtilis_sigA_1(12.5|-264)
Clostridium_tetani_E88	|	T-box_NC_004557	|	CTC00143		asparaginyl-tRNA synthetase	*	<<<	27	|	102379	102676	<<<	297	|	206	>>>	CTC00144	acetyltransferase	*	T-box	568	3.7e-20	F		15	RNA	Clostridium_perfringens_chromosome<>Bacillus_cereus_ATCC_10987_chromosome<>Bacillus_anthracis_Ames_chromosome<>Bacillus_cereus_ATCC14579_chromosome<>Bacillus_anthracis_str_Sterne_chromosome<>Bacillus_thuringiensis_konkukian_chromosome<>Bacillus_cereus_ZK_chromosome<>Bacillus_anthracis_Ames_0581_chromosome<>Clostridium_perfringens_ATCC_13124_chromosome<>Clostridium_perfringens_SM101_chromosome<>Cl…	NC_000964_T1box13(-)_-_(hom)|NC_003210_T1box3(-)_-_(hom)	6	Candidate_12_NC_004557(para),T-box_NC_004557(para),Candidate_9_NC_004557(para),Candidate_13_NC_004557(para),Candidate_28_NC_004557(para),T-box_NC_004557(para)	T1box4_NC_002745|3'(0),T1box5_NC_000964|3'(0),T1box8_NC_002745|3'(0),T1box15_NC_000964|3'(0),T1box16_NC_000964|3'(0),T1box17_NC_000964|3'(0),T1box6_NC_003210|3'(0),T1box12_NC_000964|3'(0),T1box5_NC_003210|3'(0),T1box10_NC_000964|3'(0)	5	RS	-Multi_Fur(13.07|-275)B.subtilis_sigG_3(9.35|-335)B.subtilis_sigA_2(12.5|-302)
Corynebacterium_diphtheriae	|	Candidate_1_NC_002935	|	DIP0241		hypothetical protein	*	<<<	77	|	206563	206645	<<<	82	|	94	<<<	DIP0242	Putative IS element transposase	*	candidate	717	9e-27	B		2	RNA	Corynebacterium_glutamicum_ATCC_13032_Kitasato_chromosome<>Corynebacterium_glutamicum_ATCC_13032_Bielefeld_chromosome	-	0	-	-	-	-	-Multi_Fur(12.89|-207)
Dehalococcoides_BAV1	|	Candidate_10_NC_009455	|	DehaBAV1_0602		D-alanine--D-alanine ligase	*	>>>	21	|	593749	593857	<<<	108	|	0	>>>	DehaBAV1_0603	ferric uptake regulator, Fur family	*	candidate	632	2e-22	R		1	-	Dehalococcoides_CBDB1_chromosome	-	0	-	-	-	-	-Multi_Fur(11.16|-77)
Enterobacter_638	|	Candidate_103_NC_009436	|	Ent638_3848		oxidoreductase domain protein	*	<<<	196	|	4158601	4158722	<<<	121	|	90	>>>	Ent638_3849	GCN5-related N-acetyltransferase	*	candidate	518	1.2e-21	X		17	-	Escherichia_coli_K12_chromosome<>Escherichia_coli_O157H7_EDL933_chromosome<>Escherichia_coli_O157H7_chromosome<>Salmonella_typhimurium_LT2_chromosome<>Salmonella_typhi_chromosome<>Shigella_flexneri_2a_chromosome<>Escherichia_coli_CFT073_chromosome<>Salmonella_typhi_Ty2_chromosome<>Shigella_flexneri_2a_2457T_chromosome<>Salmonella_enterica_Paratypi_ATCC_9150_chromosome<>Salmonella_enterica_Cholera…	NC_000913_sraI_ryhB_IS176(-)_-_(hom)|NC_002505_RyhB(+)_+_(hom)	1	Candidate_49_NC_009436(para)	sraI_ryhB_IS176_NC_000913|UD(5'(1-1)|3'(0-0))	-	-	-Multi_Fur(18.29|-97)E.coli_sig70_3(7.32|-98)
Erwinia_carotovora_atroseptica_SCRI1043	|	RyhB_NC_004547	|	ECA1979		short chain dehydrogenase	*	>>>	240	|	2247639	2247706	>>>	67	|	167	>>>	ECA1981	endoglucanase V	*	RyhB	263	2.7e-18	Z		9	-	Yersinia_pestis_CO92_chromosome<>Yersinia_pestis_KIM_chromosome<>Yersinia_pestis_biovar_Mediaevails_chromosome<>Yersinia_pseudotuberculosis_IP32953_chromosome<>Yersinia_pestis_Nepal516_chromosome<>Yersinia_pestis_Antiqua_chromosome<>Yersinia_enterocolitica_8081_chromosome<>Yersinia_pestis_Pestoides_F_chromosome<>Yersinia_pseudotuberculosis_IP_31758_chromosome	NC_000913_sraI_ryhB_IS176(-)_-_(hom)|NC_002505_RyhB(+)_+_(hom)	0	-	-	-	-	-Multi_Fur(12.41|-144)Multi_Fur(14.3|-106)E.coli_sig70_3(9.34|-107)
Escherichia_coli_536	|	Candidate_178_NC_008253	|	ECP_1946		yersiniabactin siderophore biosynthetic protein	*	>>>	-54	|	1999398	1999581	<<<	183	|	0	>>>	ECP_1947	pesticin receptor precursor	*	candidate	650	3.1e-23	F		7	RNA	Yersinia_pestis_CO92_chromosome<>Yersinia_pestis_KIM_chromosome<>Yersinia_pestis_biovar_Mediaevails_chromosome<>Yersinia_pseudotuberculosis_IP32953_chromosome<>Yersinia_pestis_Antiqua_chromosome<>Yersinia_enterocolitica_8081_chromosome<>Yersinia_pestis_Pestoides_F_chromosome	-	0	-	-	-	-	-Multi_Fur(11.17|-107)
Escherichia_coli_536	|	Candidate_260_NC_008253	|	ECP_3535		putative oxidoreductase YhhX	*	<<<	119	|	3700120	3700242	<<<	122	|	91	>>>	ECP_3536	hypothetical acetyltransferase YhhY	*	candidate	1172	4.4e-47	X		14	-	Salmonella_typhimurium_LT2_chromosome<>Salmonella_typhi_chromosome<>Shigella_flexneri_2a_chromosome<>Erwinia_carotovora_atroseptica_SCRI1043_chromosome<>Salmonella_typhi_Ty2_chromosome<>Shigella_flexneri_2a_2457T_chromosome<>Salmonella_enterica_Paratypi_ATCC_9150_chromosome<>Salmonella_enterica_Choleraesuis_chromosome<>Shigella_sonnei_Ss046_chromosome<>Shigella_dysenteriae_chromosome<>Shigella_bo…	NC_000913_sraI_ryhB_IS176(-)_-_(hom)|NC_002505_RyhB(+)_+_(hom)	0	-	sraI_ryhB_IS176_NC_000913|UD(5'(1-1)|3'(0-0))	-	-	-Multi_Fur(18.29|-98)E.coli_sig70_3(7.32|-99)
Escherichia_coli_APEC_O1	|	Candidate_207_NC_008563	|	APECO1_1062		yersiniabactin siderophore biosynthetic protein	*	>>>	-54	|	2118872	2119055	<<<	183	|	0	>>>	APECO1_1063	pesticin/yersiniabactin receptor protein	*	candidate	650	3.1e-23	F		7	RNA	Yersinia_pestis_CO92_chromosome<>Yersinia_pestis_KIM_chromosome<>Yersinia_pestis_biovar_Mediaevails_chromosome<>Yersinia_pseudotuberculosis_IP32953_chromosome<>Yersinia_pestis_Antiqua_chromosome<>Yersinia_enterocolitica_8081_chromosome<>Yersinia_pestis_Pestoides_F_chromosome	-	0	-	-	-	-	-Multi_Fur(11.17|-107)
Escherichia_coli_CFT073	|	Candidate_66_NC_004431	|	c1567		hypothetical protein	*	>>>	316	|	1424686	1424912	>>>	226	|	19	>>>	c1568	Prophage Qin DNA packaging protein NU1 homolog	*	candidate	533	2.2e-18	T		2	RNA	Shigella_sonnei_Ss046_chromosome<>Magnetospirillum_magneticum_AMB-1_chromosome	-	0	-	-	5	-	-Multi_Fur(15.12|-201)
Escherichia_coli_CFT073	|	RyhB_NC_004431	|	c4230		hypothetical protein	*	>>>	14	|	4020206	4020328	<<<	122	|	13	>>>	c4231	pseudogene	*	RyhB	671	1.9e-24	X		12	-	Salmonella_typhimurium_LT2_chromosome<>Salmonella_typhi_chromosome<>Shigella_flexneri_2a_chromosome<>Salmonella_typhi_Ty2_chromosome<>Shigella_flexneri_2a_2457T_chromosome<>Salmonella_enterica_Paratypi_ATCC_9150_chromosome<>Salmonella_enterica_Choleraesuis_chromosome<>Shigella_sonnei_Ss046_chromosome<>Shigella_boydii_Sb227_chromosome<>Shigella_flexneri_5_8401_chromosome<>Enterobacter_638_chromoso…	NC_000913_sraI_ryhB_IS176(-)_-_(hom)|NC_002505_RyhB(+)_+_(hom)	0	-	sraI_ryhB_IS176_NC_000913|UD(5'(0-1)|3'(1-0))	-	-	-Multi_Fur(18.29|-98)E.coli_sig70_3(7.32|-99)
Escherichia_coli_K12	|	Candidate_166_NC_000913	|	b1242		predicted inner membrane protein	*	>>>	161	|	1298630	1299035	>>>	405	|	170	>>>	b1243	oligopeptide transporter subunit	*	candidate	548	2.5e-19	F		8	-	Salmonella_typhimurium_LT2_chromosome<>Salmonella_typhi_chromosome<>Salmonella_typhi_Ty2_chromosome<>Salmonella_enterica_Paratypi_ATCC_9150_chromosome<>Salmonella_enterica_Choleraesuis_chromosome<>Shigella_dysenteriae_chromosome<>Enterobacter_638_chromosome<>Klebsiella_pneumoniae_MGH_78578_chromosome	-	0	Candidate_39_NC_000913(anti)	-	-	-	-Multi_Fur(13.12|-52)E.coli_sig70_2(7.46|-347)
Escherichia_coli_K12	|	RyhB_NC_000913	|	b3440		predicted oxidoreductase with NAD(P)-binding	*	<<<	118	|	3578947	3579069	<<<	122	|	91	>>>	b3441	predicted acetyltransferase	*	RyhB	1200	2.4e-48	X		13	-	Salmonella_typhimurium_LT2_chromosome<>Salmonella_typhi_chromosome<>Shigella_flexneri_2a_chromosome<>Salmonella_typhi_Ty2_chromosome<>Shigella_flexneri_2a_2457T_chromosome<>Salmonella_enterica_Paratypi_ATCC_9150_chromosome<>Salmonella_enterica_Choleraesuis_chromosome<>Shigella_sonnei_Ss046_chromosome<>Shigella_dysenteriae_chromosome<>Shigella_boydii_Sb227_chromosome<>Shigella_flexneri_5_8401_chro…	NC_000913_sraI_ryhB_IS176(-)_-_|NC_002505_RyhB(+)_+_(hom)	0	-	-	-	-	-Multi_Fur(18.29|-98)E.coli_sig70_3(7.32|-99)
Escherichia_coli_O157H7	|	Candidate_254_NC_002695	|	ECs2971		hypothetical protein	*	<<<	1	|	2921897	2922030	>>>	133	|	2	<<<	ECs2972	hypothetical protein	*	candidate	493	1.4e-16	F		1	RNA	Shigella_boydii_Sb227_chromosome	-	0	-	-	-	-	-Multi_Fur(13.9|-92)E.coli_sig70_2(7.28|-65)E.coli_sig70_3(7.16|-86)
Escherichia_coli_O157H7	|	Candidate_323_NC_002695	|	ECs5531		hypothetical protein	*	<<<	1	|	4189870	4190027	>>>	157	|	23	<<<	ECs4190	elongation factor Tu	*	candidate	892	2.6e-34	X		10	RNA	Salmonella_typhimurium_LT2_chromosome<>Salmonella_typhi_chromosome<>Shigella_flexneri_2a_chromosome<>Salmonella_typhi_Ty2_chromosome<>Shigella_flexneri_2a_2457T_chromosome<>Salmonella_enterica_Paratypi_ATCC_9150_chromosome<>Salmonella_enterica_Choleraesuis_chromosome<>Shigella_dysenteriae_chromosome<>Shigella_boydii_Sb227_chromosome<>Shigella_flexneri_5_8401_chromosome	-	0	-	-	-	-	-Multi_Fur(12.29|-106)
Escherichia_coli_O157H7	|	RyhB_NC_002695	|	ECs4289		putative regulator	*	<<<	119	|	4300179	4300301	<<<	122	|	91	>>>	ECs4290	hypothetical protein	*	RyhB	1181	1.7e-47	X		13	-	Salmonella_typhimurium_LT2_chromosome<>Salmonella_typhi_chromosome<>Shigella_flexneri_2a_chromosome<>Salmonella_typhi_Ty2_chromosome<>Shigella_flexneri_2a_2457T_chromosome<>Salmonella_enterica_Paratypi_ATCC_9150_chromosome<>Salmonella_enterica_Choleraesuis_chromosome<>Shigella_sonnei_Ss046_chromosome<>Shigella_dysenteriae_chromosome<>Shigella_boydii_Sb227_chromosome<>Shigella_flexneri_5_8401_chro…	NC_000913_sraI_ryhB_IS176(-)_-_(hom)|NC_002505_RyhB(+)_+_(hom)	0	-	sraI_ryhB_IS176_NC_000913|UD(5'(1-1)|3'(0-0))	-	-	-Multi_Fur(18.29|-98)E.coli_sig70_3(7.32|-99)
Escherichia_coli_O157H7_EDL933	|	Candidate_177_NC_002655	|	Z1466		unknown protein encoded by bacteriophage	*	>>>	2	|	1355957	1356134	<<<	177	|	0	>>>	Z1467	unknown protein encoded by bacteriophage	*	candidate	624	1.7e-22	F		2	RNA	Shigella_dysenteriae_chromosome<>Shigella_boydii_Sb227_chromosome	-	1	Candidate_273_NC_002655(para)	-	-	-	-Multi_Fur(13.9|-90)E.coli_sig70_2(7.16|-85)
Escherichia_coli_O157H7_EDL933	|	Candidate_273_NC_002655	|	Z3341		unknown protein encoded within prophage CP-933V	*	<<<	1	|	2993115	2993294	>>>	179	|	2	<<<	Z3342	unknown protein encoded within prophage CP-933V	*	candidate	660	4.1e-24	F		2	RNA	Shigella_dysenteriae_chromosome<>Shigella_boydii_Sb227_chromosome	-	1	Candidate_177_NC_002655(para)	-	-	-	-Multi_Fur(13.9|-92)E.coli_sig70_2(7.28|-65)E.coli_sig70_3(7.16|-86)
Escherichia_coli_O157H7_EDL933	|	Candidate_347_NC_002655	|	Z4696		hypothetical protein	*	<<<	1	|	4257092	4257249	>>>	157	|	23	<<<	Z4697	elongation factor Tu	*	candidate	892	2.6e-34	X		10	RNA	Salmonella_typhimurium_LT2_chromosome<>Salmonella_typhi_chromosome<>Shigella_flexneri_2a_chromosome<>Salmonella_typhi_Ty2_chromosome<>Shigella_flexneri_2a_2457T_chromosome<>Salmonella_enterica_Paratypi_ATCC_9150_chromosome<>Salmonella_enterica_Choleraesuis_chromosome<>Shigella_dysenteriae_chromosome<>Shigella_boydii_Sb227_chromosome<>Shigella_flexneri_5_8401_chromosome	-	0	-	-	-	-	-Multi_Fur(12.29|-106)
Escherichia_coli_O157H7_EDL933	|	RyhB_NC_002655	|	Z4808		putative regulator	*	<<<	119	|	4367401	4367523	<<<	122	|	103	>>>	Z4809	hypothetical protein	*	RyhB	1181	1.7e-47	X		13	-	Salmonella_typhimurium_LT2_chromosome<>Salmonella_typhi_chromosome<>Shigella_flexneri_2a_chromosome<>Salmonella_typhi_Ty2_chromosome<>Shigella_flexneri_2a_2457T_chromosome<>Salmonella_enterica_Paratypi_ATCC_9150_chromosome<>Salmonella_enterica_Choleraesuis_chromosome<>Shigella_sonnei_Ss046_chromosome<>Shigella_dysenteriae_chromosome<>Shigella_boydii_Sb227_chromosome<>Shigella_flexneri_5_8401_chro…	NC_000913_sraI_ryhB_IS176(-)_-_(hom)|NC_002505_RyhB(+)_+_(hom)	0	-	sraI_ryhB_IS176_NC_000913|UD(5'(1-1)|3'(0-0))	-	-	-Multi_Fur(18.29|-98)E.coli_sig70_3(7.32|-99)
Escherichia_coli_UTI89	|	Candidate_183_NC_007946	|	UTI89_C2187		yersiniabactin siderophore biosynthetic protein	*	>>>	-54	|	2098117	2098301	<<<	184	|	0	>>>	UTI89_C2188	putative pesticin receptor precursor	*	candidate	631	2.2e-22	F		7	RNA	Yersinia_pestis_CO92_chromosome<>Yersinia_pestis_KIM_chromosome<>Yersinia_pestis_biovar_Mediaevails_chromosome<>Yersinia_pseudotuberculosis_IP32953_chromosome<>Yersinia_pestis_Antiqua_chromosome<>Yersinia_enterocolitica_8081_chromosome<>Yersinia_pestis_Pestoides_F_chromosome	-	0	-	-	-	-	-Multi_Fur(11.17|-107)
Geobacter_sulfurreducens	|	Candidate_17_NC_002939	|	GSU0584		hypothetical protein	*	<<<	238	|	618907	619129	<<<	222	|	39	<<<	GSU0585	fumarylacetoacetate hydrolase family protein	*	candidate	476	9.2e-16	Z		1	COD	Geobacter_uraniumreducens_Rf4_chromosome	-	0	-	-	-	-	-Multi_Fur(11.36|-248)
Haemophilus_ducreyi_35000HP	|	Candidate_7_NC_002940	|	HD0693		tyrosyl-tRNA synthetase	*	<<<	88	|	549962	550100	<<<	138	|	0	<<<	HD0694	hypothetical protein	*	candidate	715	1.4e-26	B		1	RNA	Actinobacillus_pleuropneumoniae_L20_chromosome	-	0	-	-	-	-	-Multi_Fur(19.36|-74)Multi_Fur(15.87|-125)E.coli_sig70_2(7.94|-75)
Haemophilus_somnus_129PT	|	Candidate_2_NC_008309	|	HS_0230		hypothetical protein	*	>>>	66	|	230445	230583	<<<	138	|	8	<<<	HS_0231	sugar fermentation stimulation protein	*	candidate	497	6.8e-17	T		1	RNA	Actinobacillus_succinogenes_130Z_chromosome	-	0	-	-	-	-	-Multi_Fur(11.32|-75)Multi_Fur(17.58|-111)E.coli_sig70_2(10.6|-76)
Janthinobacterium_Marseille	|	Candidate_54_NC_009659	|	mma_0401		acyl-CoA transferase	*	>>>	34	|	445908	446312	<<<	404	|	305	>>>	mma_0402	formate dehydrogenase beta subunit	*	candidate	717	8.7e-27	F		1	RNA	Herminiimonas_arsenicoxydans_chromosome	-	0	-	-	-	-	-Multi_Fur(12.31|-196)
Klebsiella_pneumoniae_MGH_78579	|	Candidate_100_NC_009648	|	KPN_03805		hypothetical protein	*	>>>	11	|	4161793	4161858	<<<	65	|	150	>>>	KPN_03806	putative acyltransferase	*	candidate	311	6.9e-16	X		18	-	Escherichia_coli_K12_chromosome<>Escherichia_coli_O157H7_EDL933_chromosome<>Escherichia_coli_O157H7_chromosome<>Salmonella_typhimurium_LT2_chromosome<>Salmonella_typhi_chromosome<>Shigella_flexneri_2a_chromosome<>Escherichia_coli_CFT073_chromosome<>Erwinia_carotovora_atroseptica_SCRI1043_chromosome<>Salmonella_typhi_Ty2_chromosome<>Shigella_flexneri_2a_2457T_chromosome<>Salmonella_enterica_Paraty…	NC_000913_sraI_ryhB_IS176(-)_-_(hom)|NC_002505_RyhB(+)_+_(hom)	0	-	sraI_ryhB_IS176_NC_000913|UD(5'(0-0)|3'(1-0))	-	-	-Multi_Fur(18.29|-99)E.coli_sig70_3(8.07|-100)
Lactobacillus_gasseri_ATCC_33323	|	Candidate_44_NC_008530	|	LGAS_1392		Phenylalanyl-tRNA synthetase alpha subunit	*	<<<	19	|	1390773	1391038	<<<	265	|	3	<<<	LGAS_1393	Predicted transcriptional regulator	*	candidate	581	1.9e-20	Z		2	RNA	Lactobacillus_johnsonii_NCC_533_chromosome<>Lactobacillus_acidophilus_NCFM_chromosome	NC_002745_T1box8(-)_-_(hom)|NC_002745_T1box7(-)_-_(hom)|NC_003210_T1box5(-)_-_(hom)|NC_003210_T1box7(-)_-_(hom)|NC_000964_T1box13(-)_-_(hom)|NC_002745_T1box4(+)_+_(hom)|NC_000964_T1box8(-)_-_(hom)|NC_000964_T1box6(+)_+_(hom)|NC_000964_T1box14(-)_-_(hom)	1	Candidate_5_NC_008530(para)	T1box3_NC_002745|3'(0),T1box1_NC_003210|3'(0)	5	RS	-Multi_Fur(11.38|-197)
Lactobacillus_gasseri_ATCC_33323	|	Candidate_68_NC_008530	|	LGAS_0889		LysM domain	*	>>>	45	|	881461	881656	>>>	195	|	-4	>>>	LGAS_0890	Predicted membrane protein	*	candidate	605	2e-21	Z		2	-	Lactobacillus_johnsonii_NCC_533_chromosome<>Lactobacillus_acidophilus_NCFM_chromosome	-	0	-	-	5	-	-Multi_Fur(13.06|-194)B.subtilis_sigA_2(9.1|-195)
Lactobacillus_plantarum	|	ykoK_NC_004567	|	lp_2077		nitrate ABC transporter, permease protein	*	<<<	37	|	1874425	1874671	<<<	246	|	194	<<<	lp_2078	rod-shape determining protein	*	ykoK	515	9.3e-18	Z		2	RNA	Enterococcus_faecalis_V583_chromosome<>Lactobacillus_brevis_ATCC_367_chromosome	-	0	-	-	-	-	-Multi_Fur(11.71|-296)B.subtilis_sigA_2(9.27|-255)
Leptospira_borgpetersenii_serovar_Hardjo-bovis_JB197	|	Candidate_31_NC_008510	|	LBJ_2343		Outer membrane receptor for Fe3+-dicitrate/TonB-	*	>>>	89	|	2803912	2804096	>>>	184	|	19	>>>	LBJ_2344	Iron-regulated lipoprotein	*	candidate	562	8.8e-20	F		2	RNA	Leptospira_interrogans_serovar_Lai_chromosome_1<>Leptospira_interrogans_serovar_Copenhageni_chromosome_1	-	0	-	-	5	-	-Multi_Fur(11.85|-62)
Leptospira_borgpetersenii_serovar_Hardjo-bovis_L550	|	Candidate_28_NC_008508	|	LBL_0764		Iron-regulated lipoprotein	*	<<<	20	|	867882	868067	<<<	185	|	87	<<<	LBL_0765	Outer membrane receptor for Fe3+-dicitrate/TonB-	*	candidate	562	8.8e-20	F		2	RNA	Leptospira_interrogans_serovar_Lai_chromosome_1<>Leptospira_interrogans_serovar_Copenhageni_chromosome_1	-	0	-	-	5	-	-Multi_Fur(11.85|-62)
Listeria_innocua	|	Candidate_17_NC_003212	|	lin0643		hypothetical protein	*	>>>	5	|	672552	672762	>>>	210	|	49	>>>	lin0644	hypothetical protein	*	candidate	982	1.5e-38	T		3	RNA	Listeria_monocytogenes_4b_F2365_chromosome<>Listeria_monocytogenes_chromosome<>Listeria_welshimeri_serovar_6b_SLCC5334_chromosome	-	0	-	-	5	-	-Multi_Fur(11.61|-147)Multi_Fur(14.21|-141)B.subtilis_sigA_2(11.58|-88)
Listeria_innocua	|	Candidate_46_NC_003212	|	lin2333		hypothetical protein	*	>>>	1	|	2367763	2368018	>>>	255	|	0	>>>	lin2334	hypothetical protein	*	candidate	1129	3.7e-45	T		3	RNA	Listeria_monocytogenes_4b_F2365_chromosome<>Listeria_monocytogenes_chromosome<>Listeria_welshimeri_serovar_6b_SLCC5334_chromosome	-	0	-	-	5	-	-Multi_Fur(12.02|-242)B.subtilis_sigA_2(11.54|-221)
Listeria_monocytogenes	|	Candidate_3_NC_003210	|	lmo1571		6-phosphofructokinase	*	<<<	1	|	1611167	1611437	>>>	270	|	11	<<<	lmo1572	acetyl-CoA carboxylase alpha subunit	*	candidate	860	4.6e-33	R		2	RNA	Listeria_innocua_chromosome<>Listeria_welshimeri_serovar_6b_SLCC5334_chromosome	NC_002745_sprB(-)_-_(hom|rev)	0	-	-	-	-	-Multi_Fur(12.01|-233)
Listeria_monocytogenes	|	Candidate_15_NC_003210	|	lmo0640		hypothetical protein	*	>>>	11	|	681289	681541	<<<	252	|	1	>>>	lmo0641	hypothetical protein	*	candidate	979	2.1e-38	R		2	RNA	Listeria_innocua_chromosome<>Listeria_welshimeri_serovar_6b_SLCC5334_chromosome	-	0	Candidate_30_NC_003210(anti)	-	-	-	-Multi_Fur(15.04|-218)
Listeria_monocytogenes	|	Candidate_30_NC_003210	|	lmo0640		hypothetical protein	*	>>>	1	|	681279	681493	>>>	214	|	49	>>>	lmo0641	hypothetical protein	*	candidate	979	2.1e-38	T		2	RNA	Listeria_innocua_chromosome<>Listeria_welshimeri_serovar_6b_SLCC5334_chromosome	-	0	Candidate_15_NC_003210(anti)	-	5	-	-Multi_Fur(11.26|-141)B.subtilis_sigA_2(11.58|-88)
Listeria_monocytogenes	|	Candidate_52_NC_003210	|	lmo2231		hypothetical protein	*	>>>	1	|	2321777	2322032	>>>	255	|	-2	>>>	lmo2232	hypothetical protein	*	candidate	1140	1.2e-45	T		2	RNA	Listeria_innocua_chromosome<>Listeria_welshimeri_serovar_6b_SLCC5334_chromosome	-	0	-	-	5	-	-Multi_Fur(12.02|-242)B.subtilis_sigA_2(11.54|-221)
Listeria_monocytogenes	|	Candidate_53_NC_003210	|	lmo2356		hypothetical protein	*	<<<	55	|	2425589	2425706	<<<	117	|	16	<<<	lmo2357	hypothetical protein	*	candidate	499	1.5e-16	T		2	RNA	Listeria_innocua_chromosome<>Listeria_welshimeri_serovar_6b_SLCC5334_chromosome	-	0	-	-	-	-	-Multi_Fur(12.26|-260)
Listeria_monocytogenes_4b_F2365	|	Candidate_19_NC_002973	|	LMOf2365_0671		oxidoreductase, aldo/keto reductase family	*	>>>	4	|	687630	687841	>>>	211	|	49	>>>	LMOf2365_0672	cadmium-translocating P-type ATPase	*	candidate	973	3.9e-38	T		2	RNA	Listeria_innocua_chromosome<>Listeria_welshimeri_serovar_6b_SLCC5334_chromosome	-	0	-	-	5	-	-Multi_Fur(14.21|-141)B.subtilis_sigA_2(11.58|-88)
Listeria_monocytogenes_4b_F2365	|	Candidate_46_NC_002973	|	LMOf2365_2264		cation efflux family protein	*	>>>	1	|	2316887	2317142	>>>	255	|	-2	>>>	LMOf2365_2265	CBS domain protein	*	candidate	1131	3e-45	T		2	-	Listeria_innocua_chromosome<>Listeria_welshimeri_serovar_6b_SLCC5334_chromosome	-	0	-	-	5	-	-Multi_Fur(12.02|-242)B.subtilis_sigA_1(10.13|-67)B.subtilis_sigA_2(11.54|-221)
Listeria_monocytogenes_4b_F2365	|	Candidate_53_NC_002973	|	LMOf2365_2531		CTP synthetase	*	<<<	147	|	2593057	2593273	<<<	216	|	0	<<<	LMOf2365_2532	DNA-directed RNA polymerase, delta subunit	*	candidate	1541	6.3e-64	T		2	RNA	Listeria_innocua_chromosome<>Listeria_welshimeri_serovar_6b_SLCC5334_chromosome	NC_000964_T1box13(-)_-_(hom)	0	-	-	-	-	-Multi_Fur(12.28|-203)
Listeria_welshimeri_serovar_6b_SLCC5334	|	Candidate_57_NC_008555	|	lwe2248		cation efflux family protein	*	>>>	1	|	2287555	2287810	>>>	255	|	-2	>>>	lwe2249	CBS domain protein	*	candidate	1129	3.7e-45	T		3	-	Listeria_monocytogenes_4b_F2365_chromosome<>Listeria_monocytogenes_chromosome<>Listeria_innocua_chromosome	-	0	-	-	5	-	-Multi_Fur(12.02|-242)B.subtilis_sigA_2(11.54|-221)
Mycobacterium_KMS	|	Candidate_64_NC_008705	|	Mkms_4805		periplasmic solute binding protein	*	<<<	1	|	5037891	5038035	>>>	144	|	-37	<<<	Mkms_4806	Thiosulfate sulfurtransferase	*	candidate	518	3.4e-17	F		2	-	Mycobacterium_MCS_chromosome<>Mycobacterium_JLS_chromosome	-	0	-	-	-	-	-Multi_Fur(14.49|-58)
Neisseria_gonorrhoeae_FA_1090	|	Candidate_173_NC_002946	|	NGO1429		molecular chaperone DnaK	*	>>>	14	|	1392495	1392657	<<<	162	|	45	>>>	NGO1430	hypothetical protein	*	candidate	637	5.5e-23	X		3	RNA	Neisseria_meningitidis_MC58_chromosome<>Neisseria_meningitidis_Z2491_chromosome<>Neisseria_meningitidis_FAM18_chromosome	-	0	-	SurC_NC_000964|3'(0)	-	-	-Multi_Fur(15.24|-180)
Neisseria_gonorrhoeae_FA_1090	|	Candidate_217_NC_002946	|	NGO2002		hypothetical protein	*	>>>	8	|	1975965	1976164	<<<	199	|	0	<<<	NGO2003	hypothetical protein	*	candidate	932	9.7e-37	Y		3	RNA	Neisseria_meningitidis_MC58_chromosome<>Neisseria_meningitidis_Z2491_chromosome<>Neisseria_meningitidis_FAM18_chromosome	NC_003112_nrrF(+)_+_(hom|rev)|NC_003112_nrrF(+)_+_(hom)	0	-	nrrF_NC_003112|UD(5'(1-1)|3'(0-0))	-	-	-Multi_Fur(19.02|-175)E.coli_sig70_1(11.11|-165)E.coli_sig70_1(7.36|-179)E.coli_sig70_2(8.49|-176)E.coli_sig70_3(7.53|-176)
Neisseria_meningitidis_FAM18	|	Candidate_130_NC_008767	|	NMC2052		thiamine biosynthesis protein	*	>>>	545	|	2107553	2107754	>>>	201	|	15	<<<	NMC2053	putative periplasmic protein	*	candidate	932	3.6e-36	T		1	RNA	Neisseria_gonorrhoeae_FA_1090_chromosome	NC_003112_nrrF(+)_+_(hom)|NC_003112_nrrF(+)_+_(hom|rev)	0	-	nrrF_NC_003112|3'(0)	-	-	-Multi_Fur(19.02|-177)E.coli_sig70_1(7.36|-181)E.coli_sig70_1(11.11|-167)E.coli_sig70_2(8.49|-178)E.coli_sig70_3(7.53|-178)
Neisseria_meningitidis_MC58	|	nrrF_NC_003112	|	NMB2073		hypothetical protein	*	>>>	1	|	2195827	2196027	>>>	200	|	15	<<<	NMB2074	hypothetical protein	*	nrrF	881	7.2e-34	T		1	RNA	Neisseria_gonorrhoeae_FA_1090_chromosome	NC_003112_nrrF(+)_+_|NC_003112_nrrF(+)_+_(rev)	0	-	-	-	-	-Multi_Fur(19.02|-176)E.coli_sig70_1(7.36|-180)E.coli_sig70_1(11.11|-166)E.coli_sig70_2(8.49|-177)E.coli_sig70_3(7.53|-177)
Photorhabdus_luminescens	|	RyhB_NC_005126	|	plu2586		Psp operon transcriptional activator PspF	*	>>>	16	|	3028848	3029013	<<<	165	|	75	>>>	plu2587	Peptide transport periplasmic protein SapA	*	RyhB	549	1.9e-19	X		7	-	Yersinia_pestis_KIM_chromosome<>Erwinia_carotovora_atroseptica_SCRI1043_chromosome<>Yersinia_pestis_Nepal516_chromosome<>Yersinia_pestis_Antiqua_chromosome<>Yersinia_enterocolitica_8081_chromosome<>Yersinia_pestis_Pestoides_F_chromosome<>Yersinia_pseudotuberculosis_IP_31758_chromosome	NC_000913_sraI_ryhB_IS176(-)_-_(hom)|NC_002505_RyhB(+)_+_(hom)	0	-	P36_yes_NC_002516|3'(0)	-	-	-Multi_Fur(15.87|-103)Multi_Fur(15.3|-141)E.coli_sig70_3(9.34|-104)
Pseudomonas_aeruginosa	|	PrrF_NC_002516	|	PA4704		hypothetical protein	*	>>>	47	|	5283954	5284112	>>>	158	|	257	<<<	PA4705	hypothetical protein	*	PrrF	512	3e-17	Z		10	RNA	Pseudomonas_putida_KT2440_chromosome<>Pseudomonas_fluorescens_Pf-5_chromosome<>Pseudomonas_syringae_tomato_DC3000_chromosome<>Pseudomonas_syringae_phaseolicola_1448A_chromosome<>Pseudomonas_syringae_pv_B728a_chromosome<>Pseudomonas_fluorescens_PfO-1_chromosome<>Pseudomonas_entomophila_L48_chromosome<>Pseudomonas_stutzeri_A1501_chromosome<>Pseudomonas_mendocina_ymp_chromosome<>Pseudomonas_putida_F…	NC_002516_PrrF(+)_+_|NC_002516_Prrf1(+)_+_|NC_002516_Prrf2(+)_+_	1	PrrF_NC_002516(tandem)	-	-	-	-Multi_Fur(13.43|-123)E.coli_sig70_1(10.38|-124)
Pseudomonas_aeruginosa	|	PrrF_NC_002516	|	PA4704		hypothetical protein	*	>>>	266	|	5284173	5284321	>>>	148	|	48	<<<	PA4705	hypothetical protein	*	PrrF	497	1.1e-16	Z		10	RNA	Pseudomonas_putida_KT2440_chromosome<>Pseudomonas_fluorescens_Pf-5_chromosome<>Pseudomonas_syringae_tomato_DC3000_chromosome<>Pseudomonas_syringae_phaseolicola_1448A_chromosome<>Pseudomonas_syringae_pv_B728a_chromosome<>Pseudomonas_fluorescens_PfO-1_chromosome<>Pseudomonas_entomophila_L48_chromosome<>Pseudomonas_stutzeri_A1501_chromosome<>Pseudomonas_mendocina_ymp_chromosome<>Pseudomonas_putida_F…	NC_002516_PrrF(+)_+_|NC_002516_Prrf1(+)_+_|NC_002516_Prrf2(+)_+_	1	PrrF_NC_002516(tandem)	-	-	-	-Multi_Fur(16.01|-120)E.coli_sig70_1(8.62|-121)
Pseudomonas_aeruginosa_PA7	|	Candidate_27_NC_009656	|	PSPA7_5420		hypothetical protein	*	>>>	45	|	5586051	5586209	>>>	158	|	242	<<<	PSPA7_5421	lipoprotein, putative	*	candidate	504	3.3e-17	Z		10	-	Pseudomonas_putida_KT2440_chromosome<>Pseudomonas_fluorescens_Pf-5_chromosome<>Pseudomonas_syringae_tomato_DC3000_chromosome<>Pseudomonas_syringae_phaseolicola_1448A_chromosome<>Pseudomonas_syringae_pv_B728a_chromosome<>Pseudomonas_fluorescens_PfO-1_chromosome<>Pseudomonas_entomophila_L48_chromosome<>Pseudomonas_stutzeri_A1501_chromosome<>Pseudomonas_mendocina_ymp_chromosome<>Pseudomonas_putida_F…	NC_002516_PrrF(+)_+_(hom)|NC_002516_Prrf1(+)_+_(hom)|NC_002516_Prrf2(+)_+_(hom)	1	Candidate_28_NC_009656(tandem)	PrrF_NC_002516|UD(5'(0-0)|3'(1-1)),Prrf1_NC_002516|UD(5'(0-0)|3'(1-1)),Prrf2_NC_002516|UD(5'(0-0)|3'(1-1))	-	-	-Multi_Fur(15.99|-123)E.coli_sig70_1(10.38|-124)E.coli_sig70_3(7.24|-122)
Pseudomonas_aeruginosa_PA7	|	Candidate_28_NC_009656	|	PSPA7_5420		hypothetical protein	*	>>>	265	|	5586271	5586420	>>>	149	|	31	<<<	PSPA7_5421	lipoprotein, putative	*	candidate	489	3.4e-16	Z		9	-	Pseudomonas_putida_KT2440_chromosome<>Pseudomonas_fluorescens_Pf-5_chromosome<>Pseudomonas_syringae_tomato_DC3000_chromosome<>Pseudomonas_syringae_phaseolicola_1448A_chromosome<>Pseudomonas_syringae_pv_B728a_chromosome<>Pseudomonas_entomophila_L48_chromosome<>Pseudomonas_stutzeri_A1501_chromosome<>Pseudomonas_mendocina_ymp_chromosome<>Pseudomonas_putida_F1_chromosome	NC_002516_PrrF(+)_+_(hom)|NC_002516_Prrf1(+)_+_(hom)|NC_002516_Prrf2(+)_+_(hom)	1	Candidate_27_NC_009656(tandem)	PrrF_NC_002516|UD(5'(0-0)|3'(1-1)),Prrf1_NC_002516|UD(5'(0-0)|3'(1-1)),Prrf2_NC_002516|UD(5'(0-0)|3'(1-1))	-	-	-Multi_Fur(16.01|-121)E.coli_sig70_1(8.62|-122)
Pseudomonas_aeruginosa_UCBPP-PA14	|	Candidate_29_NC_008463	|	PA14_62260		hypothetical protein	*	>>>	47	|	5555886	5556044	>>>	158	|	257	<<<	PA14_62270	hypothetical protein	*	candidate	513	2.5e-17	Z		10	-	Pseudomonas_putida_KT2440_chromosome<>Pseudomonas_fluorescens_Pf-5_chromosome<>Pseudomonas_syringae_tomato_DC3000_chromosome<>Pseudomonas_syringae_phaseolicola_1448A_chromosome<>Pseudomonas_syringae_pv_B728a_chromosome<>Pseudomonas_fluorescens_PfO-1_chromosome<>Pseudomonas_entomophila_L48_chromosome<>Pseudomonas_stutzeri_A1501_chromosome<>Pseudomonas_mendocina_ymp_chromosome<>Pseudomonas_putida_F…	NC_002516_PrrF(+)_+_(hom)|NC_002516_Prrf1(+)_+_(hom)|NC_002516_Prrf2(+)_+_(hom)	1	Candidate_30_NC_008463(tandem)	PrrF_NC_002516|UD(5'(0-0)|3'(1-1)),Prrf1_NC_002516|UD(5'(0-0)|3'(1-1)),Prrf2_NC_002516|UD(5'(0-0)|3'(1-1))	-	-	-Multi_Fur(15.99|-123)E.coli_sig70_1(10.38|-124)E.coli_sig70_3(7.24|-122)
Pseudomonas_aeruginosa_UCBPP-PA14	|	Candidate_30_NC_008463	|	PA14_62260		hypothetical protein	*	>>>	266	|	5556105	5556253	>>>	148	|	48	<<<	PA14_62270	hypothetical protein	*	candidate	497	1.1e-16	Z		10	RNA	Pseudomonas_putida_KT2440_chromosome<>Pseudomonas_fluorescens_Pf-5_chromosome<>Pseudomonas_syringae_tomato_DC3000_chromosome<>Pseudomonas_syringae_phaseolicola_1448A_chromosome<>Pseudomonas_syringae_pv_B728a_chromosome<>Pseudomonas_fluorescens_PfO-1_chromosome<>Pseudomonas_entomophila_L48_chromosome<>Pseudomonas_stutzeri_A1501_chromosome<>Pseudomonas_mendocina_ymp_chromosome<>Pseudomonas_putida_F…	NC_002516_PrrF(+)_+_(hom)|NC_002516_Prrf1(+)_+_(hom)|NC_002516_Prrf2(+)_+_(hom)	1	Candidate_29_NC_008463(tandem)	PrrF_NC_002516|UD(5'(0-0)|3'(1-1)),Prrf1_NC_002516|UD(5'(0-0)|3'(1-1)),Prrf2_NC_002516|UD(5'(0-0)|3'(1-1))	-	-	-Multi_Fur(16.01|-120)E.coli_sig70_1(8.62|-121)
Pseudomonas_entomophila_L48	|	Candidate_109_NC_008027	|	PSEEN3391		hypothetical protein	*	>>>	91	|	3656597	3656754	>>>	157	|	181	>>>	PSEEN3392	hypothetical protein	*	candidate	572	3e-20	Z		10	RNA	Pseudomonas_aeruginosa_chromosome<>Pseudomonas_putida_KT2440_chromosome<>Pseudomonas_fluorescens_Pf-5_chromosome<>Pseudomonas_syringae_tomato_DC3000_chromosome<>Pseudomonas_syringae_phaseolicola_1448A_chromosome<>Pseudomonas_syringae_pv_B728a_chromosome<>Pseudomonas_fluorescens_PfO-1_chromosome<>Pseudomonas_aeruginosa_UCBPP-PA14_chromosome<>Pseudomonas_putida_F1_chromosome<>Pseudomonas_aeruginosa…	NC_002516_PrrF(+)_+_(hom)|NC_002516_Prrf1(+)_+_(hom)|NC_002516_Prrf2(+)_+_(hom)|NC_000913_sraI_ryhB_IS176(-)_-_(hom)	1	Candidate_142_NC_008027(para)	-	-	-	-Multi_Fur(17.68|-122)E.coli_sig70_1(9.31|-123)
Pseudomonas_entomophila_L48	|	Candidate_142_NC_008027	|	PSEEN4718		hypothetical protein	*	>>>	14	|	5016967	5017116	>>>	149	|	7	<<<	PSEEN4719	hypothetical protein	*	candidate	589	6.3e-21	Z		11	-	Pseudomonas_aeruginosa_chromosome<>Pseudomonas_putida_KT2440_chromosome<>Pseudomonas_fluorescens_Pf-5_chromosome<>Pseudomonas_syringae_tomato_DC3000_chromosome<>Pseudomonas_syringae_phaseolicola_1448A_chromosome<>Pseudomonas_syringae_pv_B728a_chromosome<>Pseudomonas_fluorescens_PfO-1_chromosome<>Pseudomonas_aeruginosa_UCBPP-PA14_chromosome<>Pseudomonas_mendocina_ymp_chromosome<>Pseudomonas_putida…	NC_002516_PrrF(+)_+_(hom)|NC_002516_Prrf1(+)_+_(hom)|NC_002516_Prrf2(+)_+_(hom)	1	Candidate_109_NC_008027(para)	PrrF_NC_002516|UD(5'(0-1)|3'(0-0)),Prrf1_NC_002516|UD(5'(0-1)|3'(0-0)),Prrf2_NC_002516|UD(5'(0-1)|3'(0-0))	-	-	-Multi_Fur(13.19|-121)E.coli_sig70_1(9.15|-122)
Pseudomonas_fluorescens_Pf-5	|	PrrF_NC_004129	|	PFL_3941		hypothetical protein	*	>>>	79	|	4555417	4555572	>>>	155	|	253	>>>	PFL_3942	zinc carboxypeptidase domain protein	*	PrrF	543	6.2e-19	Z		10	RNA	Pseudomonas_aeruginosa_chromosome<>Pseudomonas_putida_KT2440_chromosome<>Pseudomonas_syringae_tomato_DC3000_chromosome<>Pseudomonas_syringae_phaseolicola_1448A_chromosome<>Pseudomonas_syringae_pv_B728a_chromosome<>Pseudomonas_entomophila_L48_chromosome<>Pseudomonas_aeruginosa_UCBPP-PA14_chromosome<>Pseudomonas_mendocina_ymp_chromosome<>Pseudomonas_putida_F1_chromosome<>Pseudomonas_aeruginosa_PA7_…	NC_002516_PrrF(+)_+_(hom)|NC_002516_Prrf1(+)_+_(hom)|NC_002516_Prrf2(+)_+_(hom)	1	PrrF_NC_004129(para)	PrrF_NC_002516|UD(5'(0-0)|3'(1-1)),Prrf1_NC_002516|UD(5'(0-0)|3'(1-1)),Prrf2_NC_002516|UD(5'(0-0)|3'(1-1))	-	-	-Multi_Fur(19.41|-120)E.coli_sig70_1(9.31|-121)
Pseudomonas_fluorescens_Pf-5	|	PrrF_NC_004129	|	PFL_5262		cyclic nucleotide-binding domain protein	*	>>>	65	|	6028154	6028302	>>>	148	|	19	<<<	PFL_5263	lipoprotein, putative	*	PrrF	564	1.7e-19	Z		11	RNA	Pseudomonas_aeruginosa_chromosome<>Pseudomonas_putida_KT2440_chromosome<>Pseudomonas_syringae_tomato_DC3000_chromosome<>Pseudomonas_syringae_phaseolicola_1448A_chromosome<>Pseudomonas_syringae_pv_B728a_chromosome<>Pseudomonas_entomophila_L48_chromosome<>Pseudomonas_aeruginosa_UCBPP-PA14_chromosome<>Pseudomonas_stutzeri_A1501_chromosome<>Pseudomonas_mendocina_ymp_chromosome<>Pseudomonas_putida_F1_…	NC_002516_PrrF(+)_+_(hom)|NC_002516_Prrf1(+)_+_(hom)|NC_002516_Prrf2(+)_+_(hom)	1	PrrF_NC_004129(para)	PrrF_NC_002516|UD(5'(0-0)|3'(1-1)),Prrf1_NC_002516|UD(5'(0-0)|3'(1-1)),Prrf2_NC_002516|UD(5'(0-0)|3'(1-1))	-	-	-Multi_Fur(13.19|-120)E.coli_sig70_1(9.15|-121)
Pseudomonas_fluorescens_PfO-1	|	Candidate_32_NC_007492	|	Pfl_3661		hypothetical protein	*	>>>	56	|	4145112	4145259	>>>	147	|	275	>>>	Pfl_3662	Peptidase M14, carboxypeptidase A	*	candidate	477	1e-15	Z		9	-	Pseudomonas_aeruginosa_chromosome<>Pseudomonas_putida_KT2440_chromosome<>Pseudomonas_syringae_tomato_DC3000_chromosome<>Pseudomonas_syringae_pv_B728a_chromosome<>Pseudomonas_entomophila_L48_chromosome<>Pseudomonas_aeruginosa_UCBPP-PA14_chromosome<>Pseudomonas_mendocina_ymp_chromosome<>Pseudomonas_putida_F1_chromosome<>Pseudomonas_aeruginosa_PA7_chromosome	NC_002516_PrrF(+)_+_(hom)|NC_002516_Prrf1(+)_+_(hom)|NC_002516_Prrf2(+)_+_(hom)	1	Candidate_48_NC_007492(para)	-	-	-	-Multi_Fur(19.41|-119)E.coli_sig70_1(9.31|-120)
Pseudomonas_fluorescens_PfO-1	|	Candidate_48_NC_007492	|	Pfl_4796		Cyclic nucleotide-binding (cNMP-BD) protein	*	>>>	66	|	5412551	5412699	>>>	148	|	11	<<<	Pfl_4797	Protein of unknown function DUF399	*	candidate	556	3.9e-19	Z		10	RNA	Pseudomonas_aeruginosa_chromosome<>Pseudomonas_putida_KT2440_chromosome<>Pseudomonas_syringae_tomato_DC3000_chromosome<>Pseudomonas_syringae_phaseolicola_1448A_chromosome<>Pseudomonas_syringae_pv_B728a_chromosome<>Pseudomonas_entomophila_L48_chromosome<>Pseudomonas_aeruginosa_UCBPP-PA14_chromosome<>Pseudomonas_mendocina_ymp_chromosome<>Pseudomonas_putida_F1_chromosome<>Pseudomonas_aeruginosa_PA7_…	NC_002516_PrrF(+)_+_(hom)|NC_002516_Prrf1(+)_+_(hom)|NC_002516_Prrf2(+)_+_(hom)	1	Candidate_32_NC_007492(para)	PrrF_NC_002516|UD(5'(0-0)|3'(1-1)),Prrf1_NC_002516|UD(5'(0-0)|3'(1-1)),Prrf2_NC_002516|UD(5'(0-0)|3'(1-1))	-	-	-Multi_Fur(10.99|-120)E.coli_sig70_1(9.15|-121)
Pseudomonas_mendocina_ymp	|	Candidate_12_NC_009439	|	Pmen_0997		hypothetical protein	*	>>>	30	|	1126632	1126786	<<<	154	|	76	<<<	Pmen_0998	cyclic nucleotide-binding protein	*	candidate	526	9.4e-18	Z		12	-	Pseudomonas_aeruginosa_chromosome<>Pseudomonas_putida_KT2440_chromosome<>Pseudomonas_fluorescens_Pf-5_chromosome<>Pseudomonas_syringae_tomato_DC3000_chromosome<>Pseudomonas_syringae_phaseolicola_1448A_chromosome<>Pseudomonas_syringae_pv_B728a_chromosome<>Pseudomonas_fluorescens_PfO-1_chromosome<>Pseudomonas_entomophila_L48_chromosome<>Pseudomonas_aeruginosa_UCBPP-PA14_chromosome<>Pseudomonas_stut…	NC_002516_PrrF(+)_+_(hom)|NC_002516_Prrf1(+)_+_(hom)|NC_002516_Prrf2(+)_+_(hom)	0	Candidate_1_NC_009439(anti)	PrrF_NC_002516|UD(5'(0-0)|3'(1-0)),Prrf1_NC_002516|UD(5'(0-0)|3'(1-0)),Prrf2_NC_002516|UD(5'(0-0)|3'(1-0))	-	-	-Multi_Fur(16.68|-119)E.coli_sig70_1(9.31|-120)
Pseudomonas_mendocina_ymp	|	Candidate_43_NC_009439	|	Pmen_0427		transposase, IS204/IS1001/IS1096/IS1165 family	*	>>>	703	|	453437	453496	<<<	59	|	109	>>>	Pmen_0429	regulatory protein, LuxR	*	candidate	654	3.2e-24	F		7	-	Pseudomonas_aeruginosa_chromosome<>Pseudomonas_syringae_tomato_DC3000_chromosome<>Pseudomonas_syringae_tomato_DC3000_plasmid_pDC3000B<>Pseudomonas_syringae_phaseolicola_1448A_chromosome<>Xanthomonas_oryzae_KACC10331_chromosome<>Pseudomonas_syringae_phaseolicola_1448A_plasmid_large_plasmid<>Aeromonas_salmonicida_A449_plasmid_5	-	0	-	-	-	-	-Multi_Fur(11.52|-168)
Pseudomonas_putida_F1	|	Candidate_58_NC_009512	|	Pput_1770		Sigma-70, region 4 type 2	*	<<<	182	|	2024403	2024565	<<<	162	|	103	<<<	Pput_1771	hypothetical protein	*	candidate	501	4.9e-17	Z		8	RNA	Pseudomonas_aeruginosa_chromosome<>Pseudomonas_fluorescens_Pf-5_chromosome<>Pseudomonas_syringae_tomato_DC3000_chromosome<>Pseudomonas_syringae_pv_B728a_chromosome<>Pseudomonas_fluorescens_PfO-1_chromosome<>Pseudomonas_entomophila_L48_chromosome<>Pseudomonas_aeruginosa_UCBPP-PA14_chromosome<>Pseudomonas_aeruginosa_PA7_chromosome	NC_002516_PrrF(+)_+_(hom)|NC_002516_Prrf1(+)_+_(hom)|NC_002516_Prrf2(+)_+_(hom)|NC_000913_sraI_ryhB_IS176(-)_-_(hom)	1	Candidate_119_NC_009512(para)	-	-	-	-Multi_Fur(17.68|-116)E.coli_sig70_1(9.31|-117)
Pseudomonas_putida_F1	|	Candidate_119_NC_009512	|	Pput_4549		TfoX, C-terminal domain protein	*	>>>	15	|	5089140	5089288	>>>	148	|	16	<<<	Pput_4550	protein of unknown function DUF399	*	candidate	556	3.1e-19	Z		10	-	Pseudomonas_aeruginosa_chromosome<>Pseudomonas_fluorescens_Pf-5_chromosome<>Pseudomonas_syringae_tomato_DC3000_chromosome<>Pseudomonas_syringae_phaseolicola_1448A_chromosome<>Pseudomonas_syringae_pv_B728a_chromosome<>Pseudomonas_fluorescens_PfO-1_chromosome<>Pseudomonas_entomophila_L48_chromosome<>Pseudomonas_aeruginosa_UCBPP-PA14_chromosome<>Pseudomonas_mendocina_ymp_chromosome<>Pseudomonas_aeru…	NC_002516_PrrF(+)_+_(hom)|NC_002516_Prrf1(+)_+_(hom)|NC_002516_Prrf2(+)_+_(hom)	1	Candidate_58_NC_009512(para)	PrrF_NC_002516|UD(5'(0-1)|3'(0-0)),Prrf1_NC_002516|UD(5'(0-1)|3'(0-0)),Prrf2_NC_002516|UD(5'(0-1)|3'(0-0))	-	-	-Multi_Fur(12.97|-120)E.coli_sig70_1(8.89|-121)
Pseudomonas_putida_KT2440	|	PrrF_NC_002947	|	PP_4069		hypothetical protein	*	>>>	105	|	4595187	4595350	>>>	163	|	179	>>>	PP_4070	hypothetical protein	*	PrrF	492	1.2e-16	Z		8	RNA	Pseudomonas_aeruginosa_chromosome<>Pseudomonas_fluorescens_Pf-5_chromosome<>Pseudomonas_syringae_tomato_DC3000_chromosome<>Pseudomonas_syringae_pv_B728a_chromosome<>Pseudomonas_fluorescens_PfO-1_chromosome<>Pseudomonas_entomophila_L48_chromosome<>Pseudomonas_aeruginosa_UCBPP-PA14_chromosome<>Pseudomonas_aeruginosa_PA7_chromosome	NC_002516_PrrF(+)_+_(hom)|NC_002516_Prrf1(+)_+_(hom)|NC_002516_Prrf2(+)_+_(hom)|NC_000913_sraI_ryhB_IS176(-)_-_(hom)	2	Candidate_33_NC_002947(para),PrrF_NC_002947(para)	PrrF_NC_002516|UD(5'(0-1)|3'(0-0)),Prrf1_NC_002516|UD(5'(0-1)|3'(0-0)),Prrf2_NC_002516|UD(5'(0-1)|3'(0-0))	-	-	-Multi_Fur(17.68|-118)E.coli_sig70_1(9.31|-119)
Pseudomonas_putida_KT2440	|	PrrF_NC_002947	|	PP_4685		hypothetical protein	*	>>>	15	|	5325380	5325528	>>>	148	|	16	<<<	PP_4686	lipoprotein, putative	*	PrrF	538	2e-18	Z		10	RNA	Pseudomonas_aeruginosa_chromosome<>Pseudomonas_fluorescens_Pf-5_chromosome<>Pseudomonas_syringae_tomato_DC3000_chromosome<>Pseudomonas_syringae_phaseolicola_1448A_chromosome<>Pseudomonas_syringae_pv_B728a_chromosome<>Pseudomonas_fluorescens_PfO-1_chromosome<>Pseudomonas_entomophila_L48_chromosome<>Pseudomonas_aeruginosa_UCBPP-PA14_chromosome<>Pseudomonas_mendocina_ymp_chromosome<>Pseudomonas_aeru…	NC_002516_PrrF(+)_+_(hom)|NC_002516_Prrf1(+)_+_(hom)|NC_002516_Prrf2(+)_+_(hom)	1	Candidate_33_NC_002947(anti),PrrF_NC_002947(para)	PrrF_NC_002516|UD(5'(0-1)|3'(0-0)),Prrf1_NC_002516|UD(5'(0-1)|3'(0-0)),Prrf2_NC_002516|UD(5'(0-1)|3'(0-0))	-	-	-Multi_Fur(16.68|-120)E.coli_sig70_1(9.05|-121)
Pseudomonas_stutzeri_A1501	|	Candidate_19_NC_009434	|	PST_3266		cAMP-dependent protein kinase	*	>>>	42	|	3533665	3533812	>>>	147	|	31	<<<	PST_3267	lipoprotein, putative	*	candidate	475	8.8e-16	Z		6	RNA	Pseudomonas_aeruginosa_chromosome<>Pseudomonas_fluorescens_Pf-5_chromosome<>Pseudomonas_syringae_phaseolicola_1448A_chromosome<>Pseudomonas_aeruginosa_UCBPP-PA14_chromosome<>Pseudomonas_mendocina_ymp_chromosome<>Pseudomonas_aeruginosa_PA7_chromosome	NC_002516_PrrF(+)_+_(hom)|NC_002516_Prrf1(+)_+_(hom)|NC_002516_Prrf2(+)_+_(hom)	0	-	PrrF_NC_002516|UD(5'(0-0)|3'(1-1)),Prrf1_NC_002516|UD(5'(0-0)|3'(1-1)),Prrf2_NC_002516|UD(5'(0-0)|3'(1-1))	-	-	-Multi_Fur(16.68|-116)E.coli_sig70_1(9.05|-117)
Pseudomonas_syringae_phaseolicola_1448A	|	PrrF_NC_005773	|	PSPPH_0865		deoxyribose-phosphate aldolase	*	>>>	25	|	1035558	1035703	<<<	145	|	197	<<<	PSPPH_0866	pentapeptide repeat domain protein	*	PrrF	558	3.2e-19	Z		9	RNA	Pseudomonas_aeruginosa_chromosome<>Pseudomonas_putida_KT2440_chromosome<>Pseudomonas_fluorescens_Pf-5_chromosome<>Pseudomonas_fluorescens_PfO-1_chromosome<>Pseudomonas_entomophila_L48_chromosome<>Pseudomonas_aeruginosa_UCBPP-PA14_chromosome<>Pseudomonas_mendocina_ymp_chromosome<>Pseudomonas_putida_F1_chromosome<>Pseudomonas_aeruginosa_PA7_chromosome	NC_002516_PrrF(+)_+_(hom)|NC_002516_Prrf1(+)_+_(hom)|NC_002516_Prrf2(+)_+_(hom)	0	-	-	-	-	-Multi_Fur(13.19|-116)E.coli_sig70_1(9.15|-117)
Pseudomonas_syringae_pv_B728a	|	PrrF_NC_007005	|	Psyr_3022		regulatory proteins, AsnC/Lrp	*	>>>	79	|	3620497	3620650	>>>	153	|	260	>>>	Psyr_3023	hypothetical protein	*	PrrF	484	2.8e-16	Z		8	-	Pseudomonas_aeruginosa_chromosome<>Pseudomonas_putida_KT2440_chromosome<>Pseudomonas_fluorescens_Pf-5_chromosome<>Pseudomonas_fluorescens_PfO-1_chromosome<>Pseudomonas_entomophila_L48_chromosome<>Pseudomonas_aeruginosa_UCBPP-PA14_chromosome<>Pseudomonas_putida_F1_chromosome<>Pseudomonas_aeruginosa_PA7_chromosome	NC_002516_PrrF(+)_+_(hom)|NC_002516_Prrf1(+)_+_(hom)|NC_002516_Prrf2(+)_+_(hom)	1	Candidate_28_NC_007005(anti),PrrF_NC_007005(para)	-	-	-	-Multi_Fur(19.41|-118)E.coli_sig70_1(9.31|-119)
Pseudomonas_syringae_pv_B728a	|	PrrF_NC_007005	|	Psyr_0839		Deoxyribose-phosphate aldolase	*	>>>	25	|	951480	951626	<<<	146	|	194	<<<	Psyr_0840	Pentapeptide repeat	*	PrrF	566	1.4e-19	Z		9	-	Pseudomonas_aeruginosa_chromosome<>Pseudomonas_putida_KT2440_chromosome<>Pseudomonas_fluorescens_Pf-5_chromosome<>Pseudomonas_fluorescens_PfO-1_chromosome<>Pseudomonas_entomophila_L48_chromosome<>Pseudomonas_aeruginosa_UCBPP-PA14_chromosome<>Pseudomonas_mendocina_ymp_chromosome<>Pseudomonas_putida_F1_chromosome<>Pseudomonas_aeruginosa_PA7_chromosome	NC_002516_PrrF(+)_+_(hom)|NC_002516_Prrf1(+)_+_(hom)|NC_002516_Prrf2(+)_+_(hom)	2	Candidate_28_NC_007005(para),PrrF_NC_007005(para)	-	-	-	-Multi_Fur(13.19|-117)E.coli_sig70_1(9.15|-118)
Pseudomonas_syringae_tomato_DC3000	|	PrrF_NC_004578	|	PSPTO_0973		deoxyribose-phosphate aldolase	*	>>>	26	|	1058890	1059035	<<<	145	|	116	>>>	PSPTO_0974	hypothetical protein	*	PrrF	578	4e-20	X		9	RNA	Pseudomonas_aeruginosa_chromosome<>Pseudomonas_putida_KT2440_chromosome<>Pseudomonas_fluorescens_Pf-5_chromosome<>Pseudomonas_fluorescens_PfO-1_chromosome<>Pseudomonas_entomophila_L48_chromosome<>Pseudomonas_aeruginosa_UCBPP-PA14_chromosome<>Pseudomonas_mendocina_ymp_chromosome<>Pseudomonas_putida_F1_chromosome<>Pseudomonas_aeruginosa_PA7_chromosome	NC_002516_PrrF(+)_+_(hom)|NC_002516_Prrf1(+)_+_(hom)|NC_002516_Prrf2(+)_+_(hom)	1	PrrF_NC_004578(para)	-	-	-	-Multi_Fur(13.19|-116)E.coli_sig70_1(9.15|-117)
Pseudomonas_syringae_tomato_DC3000	|	PrrF_NC_004578	|	PSPTO_3156		transcriptional regulator, AsnC family	*	>>>	72	|	3549434	3549604	>>>	170	|	169	>>>	PSPTO_3157	hypothetical protein	*	PrrF	656	4.5e-24	Z		5	RNA	Pseudomonas_putida_KT2440_chromosome<>Pseudomonas_fluorescens_Pf-5_chromosome<>Pseudomonas_fluorescens_PfO-1_chromosome<>Pseudomonas_entomophila_L48_chromosome<>Pseudomonas_putida_F1_chromosome	NC_002516_PrrF(+)_+_(hom)|NC_002516_Prrf1(+)_+_(hom)|NC_002516_Prrf2(+)_+_(hom)	1	PrrF_NC_004578(para)	-	-	-	-Multi_Fur(19.41|-118)E.coli_sig70_1(8.5|-119)
Psychrobacter_cryohalolentis_K5	|	Candidate_142_NC_007969	|	Pcryo_2085		protein of unknown function DUF1111	*	<<<	115	|	2553252	2553386	<<<	134	|	29	<<<	Pcryo_2086	hypothetical protein	*	candidate	794	3.2e-30	T		1	-	Psychrobacter_arcticum_273-4_chromosome	-	0	-	-	-	-	-Multi_Fur(12.81|-58)E.coli_sig70_3(7.28|-92)
Rickettsia_bellii_RML369-C	|	Candidate_31_NC_007940	|	RBE_0947		Cysteine desulfurase IscS	*	<<<	3	|	1042200	1042389	>>>	189	|	24	<<<	RBE_0948	NifS-like protein	*	candidate	471	1e-15	F		2	RNA	Rickettsia_conorii_chromosome<>Rickettsia_felis_URRWXCal2_chromosome	-	25	Candidate_3_NC_007940(para),Candidate_15_NC_007940(para),Candidate_13_NC_007940(para),Candidate_2_NC_007940(para),Candidate_9_NC_007940(para),Candidate_10_NC_007940(para),Candidate_17_NC_007940(para),Candidate_27_NC_007940(para),Candidate_11_NC_007940(para),Candidate_21_NC_007940(para),Candidate_22_NC_007940(para),Candidate_1_NC_007940(para),Candidate_26_NC_007940(para),Candidate_8_NC_007940(para…	-	-	-	-Multi_Fur(12.73|-161)E.coli_sig70_3(7.2|-187)
Rickettsia_felis_URRWXCal2	|	Candidate_13_NC_007109	|	RF_0346		hypothetical protein	*	>>>	7	|	367411	367702	>>>	291	|	196	<<<	RF_0347	ribonuclease P	*	candidate	188	7.1e-16	T		2	RNA	Rickettsia_conorii_chromosome<>Rickettsia_bellii_RML369-C_chromosome	-	25	Candidate_12_NC_007109(anti),Candidate_22_NC_007109(para),Candidate_50_NC_007109(para),Candidate_33_NC_007109(para),Candidate_47_NC_007109(para),Candidate_27_NC_007109(para),Candidate_20_NC_007109(para),Candidate_15_NC_007109(para),Candidate_10_NC_007109(para),Candidate_37_NC_007109(para),Candidate_4_NC_007109(para),Candidate_26_NC_007109(para),Candidate_3_NC_007109(para),Candidate_6_NC_007109(pa…	-	-	-	-Multi_Fur(12.22|-277)
Salmonella_enterica_Choleraesuis	|	Candidate_146_NC_006905	|	SC1365		putative cytoplasmic protein	*	<<<	1	|	1461350	1461541	>>>	191	|	-37	<<<	SC1366	3-deoxy-7-phosphoheptulonate synthase	*	candidate	780	3.5e-29	F		3	RNA	Salmonella_typhimurium_LT2_chromosome<>Salmonella_typhi_chromosome<>Salmonella_typhi_Ty2_chromosome	-	0	-	-	-	-	-Multi_Fur(17.03|-148)
Salmonella_enterica_Choleraesuis	|	Candidate_319_NC_006905	|	SC4188		putative inner membrane protein	*	>>>	1	|	4493632	4493827	>>>	195	|	316	<<<	SC4189	putative cytoplasmic protein	*	candidate	1393	3.9e-57	Z		3	-	Salmonella_typhimurium_LT2_chromosome<>Salmonella_typhi_chromosome<>Salmonella_typhi_Ty2_chromosome	-	0	-	-	-	-	-Multi_Fur(12.17|-252)E.coli_sig70_3(7.36|-193)
Salmonella_enterica_Choleraesuis	|	RyhB_NC_006905	|	SC1283		putative nitric oxide reductase	*	>>>	50	|	1384504	1384573	<<<	69	|	0	>>>	SC1284	hypothetical protein	*	RyhB	573	1e-19	X		3	-	Salmonella_typhimurium_LT2_chromosome<>Salmonella_typhi_chromosome<>Salmonella_typhi_Ty2_chromosome	NC_000913_sraI_ryhB_IS176(-)_-_(hom)|NC_002505_RyhB(+)_+_(hom)	0	-	-	-	-	-Multi_Fur(13.76|-102)E.coli_sig70_2(7.07|-103)
Salmonella_enterica_Paratypi_ATCC_9150	|	Candidate_140_NC_006511	|	SPA1496		3-deoxy-7-phosphoheptulonate synthase	*	>>>	-36	|	1573406	1573597	<<<	191	|	0	>>>	SPA1497	hypothetical protein	*	candidate	771	8.9e-29	F		3	RNA	Salmonella_typhimurium_LT2_chromosome<>Salmonella_typhi_chromosome<>Salmonella_typhi_Ty2_chromosome	-	0	-	P15_yes_NC_002516|3'(0)	-	-	-Multi_Fur(17.03|-148)
Salmonella_enterica_Paratypi_ATCC_9150	|	Candidate_324_NC_006511	|	SPA4128		hypothetical protein	*	>>>	1	|	4310993	4311188	>>>	195	|	90	<<<	SPA4129	hypothetical protein	*	candidate	1402	1.5e-57	Z		3	-	Salmonella_typhimurium_LT2_chromosome<>Salmonella_typhi_chromosome<>Salmonella_typhi_Ty2_chromosome	-	0	-	-	-	-	-Multi_Fur(12.17|-252)E.coli_sig70_3(7.36|-193)
Salmonella_enterica_Paratypi_ATCC_9150	|	RyhB_NC_006511	|	SPA1571		hypothetical protein	*	<<<	1	|	1645918	1645989	>>>	71	|	47	<<<	SPA1573	hypothetical protein	*	RyhB	582	4e-20	X		3	-	Salmonella_typhimurium_LT2_chromosome<>Salmonella_typhi_chromosome<>Salmonella_typhi_Ty2_chromosome	NC_000913_sraI_ryhB_IS176(-)_-_(hom)|NC_002505_RyhB(+)_+_(hom)	0	-	-	-	-	-Multi_Fur(13.76|-104)E.coli_sig70_2(7.07|-105)
Salmonella_typhi	|	Candidate_171_NC_003198	|	STY1763		3-deoxy-7-phosphoheptulonate synthase	*	>>>	-36	|	1687253	1687444	<<<	191	|	0	>>>	STY1764	hypothetical protein	*	candidate	780	3.5e-29	F		3	RNA	Salmonella_typhimurium_LT2_chromosome<>Salmonella_enterica_Paratypi_ATCC_9150_chromosome<>Salmonella_enterica_Choleraesuis_chromosome	-	0	-	P15_yes_NC_002516|3'(0)	-	-	-Multi_Fur(17.03|-148)
Salmonella_typhi	|	Candidate_358_NC_003198	|	STY4511		hypothetical protein	*	>>>	1	|	4404193	4404388	>>>	195	|	89	<<<	STY4512	hypothetical protein	*	candidate	1393	2.2e-57	Z		3	-	Salmonella_typhimurium_LT2_chromosome<>Salmonella_enterica_Paratypi_ATCC_9150_chromosome<>Salmonella_enterica_Choleraesuis_chromosome	-	0	-	-	-	-	-Multi_Fur(12.17|-252)E.coli_sig70_3(7.36|-193)
Salmonella_typhi	|	RyhB_NC_003198	|	STY1847		hypothetical protein	*	<<<	1	|	1761017	1761088	>>>	71	|	47	<<<	STY1848	hypothetical protein	*	RyhB	573	1e-19	X		3	RNA	Salmonella_typhimurium_LT2_chromosome<>Salmonella_enterica_Paratypi_ATCC_9150_chromosome<>Salmonella_enterica_Choleraesuis_chromosome	NC_000913_sraI_ryhB_IS176(-)_-_(hom)|NC_002505_RyhB(+)_+_(hom)	1	RyhB_NC_003198(para)	sraI_ryhB_IS176_NC_000913|UD(5'(0-0)|3'(0-0))	-	-	-Multi_Fur(13.76|-104)E.coli_sig70_2(7.07|-105)
Salmonella_typhi	|	RyhB_NC_003198	|	STY4265		putative acetyltransferase	*	<<<	92	|	4130152	4130273	>>>	121	|	252	>>>	STY4266	putative oxidoreductase	*	RyhB	454	5.2e-20	X		16	RNA	Escherichia_coli_K12_chromosome<>Escherichia_coli_O157H7_EDL933_chromosome<>Escherichia_coli_O157H7_chromosome<>Salmonella_typhimurium_LT2_chromosome<>Shigella_flexneri_2a_chromosome<>Escherichia_coli_CFT073_chromosome<>Shigella_flexneri_2a_2457T_chromosome<>Salmonella_enterica_Paratypi_ATCC_9150_chromosome<>Salmonella_enterica_Choleraesuis_chromosome<>Shigella_sonnei_Ss046_chromosome<>Shigella_d…	NC_000913_sraI_ryhB_IS176(-)_-_(hom)|NC_002505_RyhB(+)_+_(hom)	1	RyhB_NC_003198(para)	sraI_ryhB_IS176_NC_000913|UD(5'(0-0)|3'(0-0))	-	-	-Multi_Fur(18.29|-98)E.coli_sig70_3(8.07|-99)
Salmonella_typhi_Ty2	|	Candidate_173_NC_004631	|	t1227		hypothetical protein	*	<<<	1	|	1293687	1293878	>>>	191	|	-37	<<<	t1228	3-deoxy-7-phosphoheptulonate synthase	*	candidate	780	3.5e-29	F		3	RNA	Salmonella_typhimurium_LT2_chromosome<>Salmonella_enterica_Paratypi_ATCC_9150_chromosome<>Salmonella_enterica_Choleraesuis_chromosome	-	0	-	-	-	-	-Multi_Fur(17.03|-148)
Salmonella_typhi_Ty2	|	Candidate_382_NC_004631	|	t4217		hypothetical protein	*	>>>	1	|	4388843	4389038	>>>	195	|	89	<<<	t4218	hypothetical protein	*	candidate	1393	2.2e-57	Z		3	-	Salmonella_typhimurium_LT2_chromosome<>Salmonella_enterica_Paratypi_ATCC_9150_chromosome<>Salmonella_enterica_Choleraesuis_chromosome	-	0	-	-	-	-	-Multi_Fur(12.17|-252)E.coli_sig70_3(7.36|-193)
Salmonella_typhi_Ty2	|	RyhB_NC_004631	|	t1151		hypothetical protein	*	>>>	50	|	1220047	1220116	<<<	69	|	0	>>>	t1152	hypothetical protein	*	RyhB	573	1e-19	X		3	RNA	Salmonella_typhimurium_LT2_chromosome<>Salmonella_enterica_Paratypi_ATCC_9150_chromosome<>Salmonella_enterica_Choleraesuis_chromosome	NC_000913_sraI_ryhB_IS176(-)_-_(hom)|NC_002505_RyhB(+)_+_(hom)	1	RyhB_NC_004631(para)	sraI_ryhB_IS176_NC_000913|UD(5'(0-0)|3'(0-0))	-	-	-Multi_Fur(13.76|-102)E.coli_sig70_2(7.07|-103)
Salmonella_typhi_Ty2	|	RyhB_NC_004631	|	t3975		putative acetyltransferase	*	<<<	92	|	4114799	4114920	>>>	121	|	252	>>>	t3976	putative oxidoreductase	*	RyhB	454	5.2e-20	X		16	RNA	Escherichia_coli_K12_chromosome<>Escherichia_coli_O157H7_EDL933_chromosome<>Escherichia_coli_O157H7_chromosome<>Salmonella_typhimurium_LT2_chromosome<>Shigella_flexneri_2a_chromosome<>Escherichia_coli_CFT073_chromosome<>Shigella_flexneri_2a_2457T_chromosome<>Salmonella_enterica_Paratypi_ATCC_9150_chromosome<>Salmonella_enterica_Choleraesuis_chromosome<>Shigella_sonnei_Ss046_chromosome<>Shigella_d…	NC_000913_sraI_ryhB_IS176(-)_-_(hom)|NC_002505_RyhB(+)_+_(hom)	1	RyhB_NC_004631(para)	sraI_ryhB_IS176_NC_000913|UD(5'(0-0)|3'(0-0))	-	-	-Multi_Fur(18.29|-98)E.coli_sig70_3(8.07|-99)
Salmonella_typhimurium_LT2	|	Candidate_150_NC_003197	|	STM1346		putative cytoplasmic protein	*	<<<	1	|	1425243	1425434	>>>	191	|	-37	<<<	STM1347	3-deoxy-7-phosphoheptulonate synthase	*	candidate	744	1.5e-27	F		4	-	Salmonella_typhi_chromosome<>Salmonella_typhi_Ty2_chromosome<>Salmonella_enterica_Paratypi_ATCC_9150_chromosome<>Salmonella_enterica_Choleraesuis_chromosome	-	0	-	-	-	-	-Multi_Fur(17.03|-148)
Salmonella_typhimurium_LT2	|	ryhB-2_NC_003197	|	STM1273		putative nitric oxide reductase	*	>>>	51	|	1352876	1352945	<<<	69	|	0	>>>	STM1273.1n	hypothetical protein	*	ryhB-2	581	4.4e-20	X		4	-	Salmonella_typhi_chromosome<>Salmonella_typhi_Ty2_chromosome<>Salmonella_enterica_Paratypi_ATCC_9150_chromosome<>Salmonella_enterica_Choleraesuis_chromosome	NC_000913_sraI_ryhB_IS176(-)_-_(hom)|NC_002505_RyhB(+)_+_(hom)	1	ryhB-1_NC_003197(para)	-	-	-	-Multi_Fur(13.76|-102)E.coli_sig70_2(7.07|-103)
Salmonella_typhimurium_LT2	|	ryhB-1_NC_003197	|	STM3545		putative oxidoreductase	*	<<<	255	|	3715404	3715539	<<<	135	|	77	>>>	STM3546	putative transferase	*	ryhB-1	494	1.8e-16	X		16	-	Escherichia_coli_K12_chromosome<>Escherichia_coli_O157H7_EDL933_chromosome<>Escherichia_coli_O157H7_chromosome<>Salmonella_typhi_chromosome<>Shigella_flexneri_2a_chromosome<>Escherichia_coli_CFT073_chromosome<>Salmonella_typhi_Ty2_chromosome<>Shigella_flexneri_2a_2457T_chromosome<>Salmonella_enterica_Paratypi_ATCC_9150_chromosome<>Salmonella_enterica_Choleraesuis_chromosome<>Shigella_dysenteriae_…	NC_000913_sraI_ryhB_IS176(-)_-_(hom)|NC_002505_RyhB(+)_+_(hom)	1	ryhB-2_NC_003197(para)	sraI_ryhB_IS176_NC_000913|UD(5'(1-1)|3'(0-0))	-	-	-Multi_Fur(18.29|-97)E.coli_sig70_3(8.07|-98)
Shewanella_amazonensis_SB2B	|	Candidate_18_NC_008700	|	Sama_0126		sensor histidine kinase	*	>>>	672	|	142631	142797	<<<	166	|	10	<<<	Sama_0127	acetyltransferase, GNAT family	*	candidate	519	1.3e-17	Z		8	RNA	Shewanella_oneidensis_chromosome<>Shewanella_MR-4_chromosome<>Shewanella_MR-7_chromosome<>Shewanella_ANA-3_chromosome_1<>Shewanella_W3-18-1_chromosome<>Shewanella_baltica_OS155_chromosome<>Shewanella_putrefaciens_CN-32_chromosome<>Shewanella_baltica_OS185_chromosome	-	0	-	-	-	-	-Multi_Fur(17.3|-127)E.coli_sig70_2(7.76|-128)
Shewanella_ANA-3	|	Candidate_31_NC_008577	|	Shewana3_4127		TonB-dependent siderophore receptor	*	<<<	1	|	4961544	4961781	>>>	237	|	20	<<<	Shewana3_4128	UDP-N-acetylglucosamine pyrophosphorylase	*	candidate	602	2.1e-21	R		7	RNA	Shewanella_oneidensis_chromosome<>Shewanella_MR-4_chromosome<>Shewanella_MR-7_chromosome<>Shewanella_W3-18-1_chromosome<>Shewanella_baltica_OS155_chromosome<>Shewanella_putrefaciens_CN-32_chromosome<>Shewanella_baltica_OS185_chromosome	-	0	-	-	-	-	-Multi_Fur(14.4|-171)E.coli_sig70_1(7.68|-145)
Shewanella_ANA-3	|	Candidate_47_NC_008577	|	Shewana3_2104		phage integrase family protein	*	<<<	49	|	2528786	2529089	<<<	303	|	97	>>>	Shewana3_2105	response regulator receiver modulated metal	*	candidate	927	2.7e-36	R		2	COD	Shewanella_oneidensis_chromosome<>Shewanella_W3-18-1_chromosome	-	0	-	-	-	-	-Multi_Fur(15.74|-270)E.coli_sig70_1(8.76|-260)E.coli_sig70_1(7.01|-274)
Shewanella_ANA-3	|	Candidate_425_NC_008577	|	Shewana3_0299		TonB-dependent siderophore receptor	*	<<<	1	|	334064	334438	>>>	374	|	31	<<<	Shewana3_0300	glutamine synthetase, type I	*	candidate	1661	2.2e-69	X		2	RNA	Shewanella_MR-4_chromosome<>Shewanella_MR-7_chromosome	-	0	Candidate_424_NC_008577(anti)	-	-	-	-Multi_Fur(15.65|-182)E.coli_sig70_3(7|-205)
Shewanella_ANA-3	|	Candidate_531_NC_008577	|	Shewana3_4074		acetyltransferase, GNAT family	*	>>>	34	|	4896388	4896560	>>>	172	|	48	<<<	Shewana3_4075	ATP-binding region, ATPase domain protein domain	*	candidate	519	3.9e-18	Z		9	RNA	Shewanella_oneidensis_chromosome<>Shewanella_MR-4_chromosome<>Shewanella_MR-7_chromosome<>Shewanella_frigidimarina_NCIMB_400_chromosome<>Shewanella_amazonensis_SB2B_chromosome<>Shewanella_W3-18-1_chromosome<>Shewanella_baltica_OS155_chromosome<>Shewanella_putrefaciens_CN-32_chromosome<>Shewanella_baltica_OS185_chromosome	NC_000913_sraI_ryhB_IS176(-)_-_(hom)	0	-	-	-	-	-Multi_Fur(16.19|-134)E.coli_sig70_2(7.76|-135)
Shewanella_baltica_OS155	|	Candidate_268_NC_009052	|	Sbal_0084		integral membrane sensor signal transduction	*	>>>	128	|	97642	97814	<<<	172	|	49	<<<	Sbal_0085	GCN5-related N-acetyltransferase	*	candidate	541	4e-19	Z		9	RNA	Shewanella_oneidensis_chromosome<>Shewanella_denitrificans_OS217_chromosome<>Shewanella_MR-4_chromosome<>Shewanella_MR-7_chromosome<>Shewanella_frigidimarina_NCIMB_400_chromosome<>Shewanella_ANA-3_chromosome_1<>Shewanella_amazonensis_SB2B_chromosome<>Shewanella_W3-18-1_chromosome<>Shewanella_putrefaciens_CN-32_chromosome	-	0	-	-	-	-	-Multi_Fur(16.19|-130)E.coli_sig70_2(7.76|-131)
Shewanella_baltica_OS185	|	Candidate_248_NC_009665	|	Shew185_4314		GCN5-related N-acetyltransferase	*	>>>	51	|	5147435	5147608	>>>	173	|	124	<<<	Shew185_4315	integral membrane sensor signal transduction	*	candidate	541	4e-19	Z		9	RNA	Shewanella_oneidensis_chromosome<>Shewanella_denitrificans_OS217_chromosome<>Shewanella_MR-4_chromosome<>Shewanella_MR-7_chromosome<>Shewanella_frigidimarina_NCIMB_400_chromosome<>Shewanella_ANA-3_chromosome_1<>Shewanella_amazonensis_SB2B_chromosome<>Shewanella_W3-18-1_chromosome<>Shewanella_putrefaciens_CN-32_chromosome	-	0	-	-	-	-	-Multi_Fur(16.19|-132)E.coli_sig70_2(7.76|-133)
Shewanella_denitrificans_OS217	|	Candidate_34_NC_007954	|	Sden_0213		molybdopterin-guanine dinucleotide biosynthesis	*	<<<	80	|	232604	232788	<<<	184	|	47	<<<	Sden_0214	protein of unknown function DUF165	*	candidate	492	2.1e-16	Z		4	RNA	Shewanella_oneidensis_chromosome<>Shewanella_frigidimarina_NCIMB_400_chromosome<>Shewanella_baltica_OS155_chromosome<>Shewanella_baltica_OS185_chromosome	-	0	-	-	-	-	-Multi_Fur(15.33|-124)E.coli_sig70_1(7.3|-159)E.coli_sig70_2(7.54|-125)
Shewanella_frigidimarina_NCIMB_400	|	Candidate_69_NC_008345	|	Sfri_3914		hypothetical protein	*	>>>	468	|	4673785	4673970	>>>	185	|	39	<<<	Sfri_3915	periplasmic sensor signal transduction histidine	*	candidate	534	2.7e-18	Z		8	-	Shewanella_oneidensis_chromosome<>Shewanella_denitrificans_OS217_chromosome<>Shewanella_MR-4_chromosome<>Shewanella_MR-7_chromosome<>Shewanella_ANA-3_chromosome_1<>Shewanella_W3-18-1_chromosome<>Shewanella_baltica_OS155_chromosome<>Shewanella_baltica_OS185_chromosome	NC_000913_sraI_ryhB_IS176(-)_-_(hom)|NC_002516_PrrF(+)_+_(hom)|NC_002516_Prrf1(+)_+_(hom)|NC_002516_Prrf2(+)_+_(hom)	0	-	-	-	-	-Multi_Fur(18.29|-127)E.coli_sig70_2(7.37|-261)E.coli_sig70_2(8.96|-128)
Shewanella_MR-4	|	Candidate_614_NC_008321	|	Shewmr4_3871		acetyltransferase, GNAT family	*	>>>	34	|	4620753	4620925	>>>	172	|	58	<<<	Shewmr4_3872	periplasmic sensor signal transduction histidine	*	candidate	528	1.5e-18	Z		9	RNA	Shewanella_oneidensis_chromosome<>Shewanella_MR-7_chromosome<>Shewanella_frigidimarina_NCIMB_400_chromosome<>Shewanella_ANA-3_chromosome_1<>Shewanella_amazonensis_SB2B_chromosome<>Shewanella_W3-18-1_chromosome<>Shewanella_baltica_OS155_chromosome<>Shewanella_putrefaciens_CN-32_chromosome<>Shewanella_baltica_OS185_chromosome	NC_000913_sraI_ryhB_IS176(-)_-_(hom)	0	-	-	-	-	-Multi_Fur(14.52|-134)E.coli_sig70_2(7.76|-135)
Shewanella_MR-7	|	Candidate_626_NC_008322	|	Shewmr7_3964		acetyltransferase, GNAT family	*	>>>	34	|	4708031	4708203	>>>	172	|	48	<<<	Shewmr7_3965	periplasmic sensor signal transduction histidine	*	candidate	519	3.9e-18	Z		9	RNA	Shewanella_oneidensis_chromosome<>Shewanella_MR-4_chromosome<>Shewanella_frigidimarina_NCIMB_400_chromosome<>Shewanella_ANA-3_chromosome_1<>Shewanella_amazonensis_SB2B_chromosome<>Shewanella_W3-18-1_chromosome<>Shewanella_baltica_OS155_chromosome<>Shewanella_putrefaciens_CN-32_chromosome<>Shewanella_baltica_OS185_chromosome	-	0	-	-	-	-	-Multi_Fur(16.19|-134)E.coli_sig70_2(7.76|-135)
Shewanella_oneidensis	|	Candidate_14_NC_004347	|	SO_2366		response regulator	*	<<<	114	|	2473999	2474294	>>>	295	|	49	>>>	SO_2367	hypothetical protein	*	candidate	927	2.8e-36	R		2	RNA	Shewanella_ANA-3_chromosome_1<>Shewanella_W3-18-1_chromosome	-	0	-	-	5	-	-Multi_Fur(18.87|-277)E.coli_sig70_1(9.57|-267)
Shewanella_oneidensis	|	Candidate_24_NC_004347	|	SO_4739		naphthoate synthase	*	>>>	21	|	4950938	4951082	<<<	144	|	1	>>>	SO_4740	hypothetical protein	*	candidate	635	1.2e-22	R		3	RNA	Shewanella_MR-4_chromosome<>Shewanella_MR-7_chromosome<>Shewanella_ANA-3_chromosome_1	-	0	-	-	-	-	-Multi_Fur(12.61|-87)
Shewanella_oneidensis	|	Candidate_146_NC_004347	|	SO_0968		D-lactate dehydrogenase	*	<<<	126	|	1001417	1001533	<<<	116	|	0	<<<	SO_0970	fumarate reductase flavoprotein subunit	*	candidate	1023	2.3e-40	Z		3	-	Shewanella_MR-4_chromosome<>Shewanella_MR-7_chromosome<>Shewanella_ANA-3_chromosome_1	-	0	-	-	-	-	-Multi_Fur(13.96|-110)
Shewanella_oneidensis	|	Candidate_296_NC_004347	|	SO_4716		acetyltransferase, GNAT family	*	>>>	34	|	4920168	4920338	>>>	170	|	56	<<<	SO_4717	sensor histidine kinase	*	candidate	550	1.6e-19	Z		10	-	Shewanella_denitrificans_OS217_chromosome<>Shewanella_MR-4_chromosome<>Shewanella_MR-7_chromosome<>Shewanella_frigidimarina_NCIMB_400_chromosome<>Shewanella_ANA-3_chromosome_1<>Shewanella_amazonensis_SB2B_chromosome<>Shewanella_W3-18-1_chromosome<>Shewanella_baltica_OS155_chromosome<>Shewanella_putrefaciens_CN-32_chromosome<>Shewanella_baltica_OS185_chromosome	-	0	-	-	-	-	-Multi_Fur(16.19|-132)E.coli_sig70_2(7.76|-133)
Shewanella_putrefaciens_CN-32	|	Candidate_11_NC_009438	|	Sputcn32_1826		TonB-dependent receptor	*	<<<	1	|	2086851	2087027	>>>	176	|	11	<<<	Sputcn32_1827	methyl-accepting chemotaxis sensory transducer	*	candidate	927	6.6e-36	R		1	RNA	Shewanella_W3-18-1_chromosome	-	0	-	-	-	-	-Multi_Fur(18.24|-130)
Shewanella_putrefaciens_CN-32	|	Candidate_414_NC_009438	|	Sputcn32_2520		hypothetical protein	*	>>>	15	|	2934614	2934746	<<<	132	|	0	>>>	Sputcn32_2521	lipoprotein, putative	*	candidate	495	2.8e-16	X		1	RNA	Shewanella_W3-18-1_chromosome	-	0	-	-	-	-	-Multi_Fur(10.99|-97)
Shewanella_putrefaciens_CN-32	|	Candidate_501_NC_009438	|	Sputcn32_3635		Na+/Ca+ antiporter, CaCA family	*	>>>	18	|	4236986	4237308	<<<	322	|	0	>>>	Sputcn32_3636	TonB-dependent receptor	*	candidate	1678	4.4e-70	X		1	RNA	Shewanella_W3-18-1_chromosome	-	0	-	-	-	-	-Multi_Fur(15.56|-247)
Shewanella_putrefaciens_CN-32	|	Candidate_513_NC_009438	|	Sputcn32_3876		acetyltransferase, GNAT family	*	>>>	51	|	4500299	4500474	>>>	175	|	1	<<<	Sputcn32_3877	integral membrane sensor signal transduction	*	candidate	498	3.5e-17	Y		9	-	Shewanella_oneidensis_chromosome<>Shewanella_MR-4_chromosome<>Shewanella_MR-7_chromosome<>Shewanella_frigidimarina_NCIMB_400_chromosome<>Shewanella_ANA-3_chromosome_1<>Shewanella_amazonensis_SB2B_chromosome<>Shewanella_W3-18-1_chromosome<>Shewanella_baltica_OS155_chromosome<>Shewanella_baltica_OS185_chromosome	-	0	-	-	-	-	-Multi_Fur(16.19|-134)E.coli_sig70_2(7.76|-135)
Shewanella_W3-18-1	|	Candidate_39_NC_008750	|	Sputw3181_2182		methyl-accepting chemotaxis sensory transducer	*	>>>	11	|	2517131	2517308	<<<	177	|	0	>>>	Sputw3181_2183	TonB-dependent receptor	*	candidate	927	6.6e-36	R		1	RNA	Shewanella_putrefaciens_CN-32_chromosome	-	0	-	-	-	-	-Multi_Fur(18.24|-131)
Shewanella_W3-18-1	|	Candidate_270_NC_008750	|	Sputw3181_1487		lipoprotein, putative	*	<<<	1	|	1679419	1679550	>>>	131	|	14	<<<	Sputw3181_1488	hypothetical protein	*	candidate	495	2.7e-16	X		1	RNA	Shewanella_putrefaciens_CN-32_chromosome	-	0	-	-	-	-	-Multi_Fur(10.99|-96)
Shewanella_W3-18-1	|	Candidate_487_NC_008750	|	Sputw3181_3775		Na+/Ca+ antiporter, CaCA family	*	>>>	18	|	4323805	4324127	<<<	322	|	0	>>>	Sputw3181_3776	TonB-dependent receptor	*	candidate	1678	4.4e-70	X		1	RNA	Shewanella_putrefaciens_CN-32_chromosome	-	0	-	-	-	-	-Multi_Fur(15.56|-247)
Shewanella_W3-18-1	|	Candidate_536_NC_008750	|	Sputw3181_0076		integral membrane sensor signal transduction	*	>>>	3	|	95161	95334	<<<	173	|	49	<<<	Sputw3181_0077	acetyltransferase, GNAT family	*	candidate	520	3.5e-18	Y		9	-	Shewanella_oneidensis_chromosome<>Shewanella_MR-4_chromosome<>Shewanella_MR-7_chromosome<>Shewanella_frigidimarina_NCIMB_400_chromosome<>Shewanella_ANA-3_chromosome_1<>Shewanella_amazonensis_SB2B_chromosome<>Shewanella_baltica_OS155_chromosome<>Shewanella_putrefaciens_CN-32_chromosome<>Shewanella_baltica_OS185_chromosome	-	0	-	-	-	-	-Multi_Fur(16.19|-131)E.coli_sig70_2(7.76|-132)
Shigella_boydii_Sb227	|	Candidate_207_NC_007613	|	SBO_1926		hypothetical protein	*	<<<	209	|	1904901	1905032	>>>	131	|	6	<<<	SBO_1928	hypothetical protein	*	candidate	493	3.6e-16	F		3	-	Escherichia_coli_O157H7_EDL933_chromosome<>Escherichia_coli_O157H7_chromosome<>Shigella_dysenteriae_chromosome	-	0	-	-	-	-	-Multi_Fur(17.14|-90)E.coli_sig70_3(7.16|-84)
Shigella_boydii_Sb227	|	Candidate_234_NC_007613	|	SBO_0232		hypothetical protein	*	>>>	51	|	247170	247478	<<<	308	|	0	>>>	SBO_0233	serine protease	*	candidate	1782	8.4e-75	X		3	RNA	Shigella_flexneri_2a_chromosome<>Shigella_flexneri_2a_2457T_chromosome<>Shigella_sonnei_Ss046_chromosome	-	1	Candidate_356_NC_007613(para)	-	-	-	-Multi_Fur(11.02|-197)
Shigella_boydii_Sb227	|	Candidate_295_NC_007613	|	SBO_3319		bacterioferrin	*	<<<	268	|	3305914	3306071	>>>	157	|	23	<<<	SBO_3320	protein chain elongation factor EF-Tu	*	candidate	892	2.6e-34	X		12	RNA	Escherichia_coli_O157H7_EDL933_chromosome<>Escherichia_coli_O157H7_chromosome<>Salmonella_typhimurium_LT2_chromosome<>Salmonella_typhi_chromosome<>Shigella_flexneri_2a_chromosome<>Salmonella_typhi_Ty2_chromosome<>Shigella_flexneri_2a_2457T_chromosome<>Salmonella_enterica_Paratypi_ATCC_9150_chromosome<>Salmonella_enterica_Choleraesuis_chromosome<>Shigella_dysenteriae_chromosome<>Shigella_flexneri_…	-	0	-	-	-	-	-Multi_Fur(14.58|-106)
Shigella_boydii_Sb227	|	Candidate_307_NC_007613	|	SBO_3437		putative regulator	*	<<<	117	|	3430413	3430535	<<<	122	|	91	>>>	SBO_3438	hypothetical protein	*	candidate	1176	2.9e-47	X		17	-	Escherichia_coli_K12_chromosome<>Escherichia_coli_O157H7_EDL933_chromosome<>Escherichia_coli_O157H7_chromosome<>Salmonella_typhimurium_LT2_chromosome<>Salmonella_typhi_chromosome<>Shigella_flexneri_2a_chromosome<>Escherichia_coli_CFT073_chromosome<>Salmonella_typhi_Ty2_chromosome<>Shigella_flexneri_2a_2457T_chromosome<>Salmonella_enterica_Paratypi_ATCC_9150_chromosome<>Salmonella_enterica_Cholera…	NC_000913_sraI_ryhB_IS176(-)_-_(hom)|NC_002505_RyhB(+)_+_(hom)	0	-	sraI_ryhB_IS176_NC_000913|UD(5'(1-1)|3'(0-0))	-	-	-Multi_Fur(18.29|-98)E.coli_sig70_3(7.32|-99)
Shigella_boydii_Sb227	|	Candidate_356_NC_007613	|	SBO_4149		hypothetical protein	*	>>>	51	|	4196676	4196984	<<<	308	|	0	>>>	SBO_4150	serine protease	*	candidate	1782	8.4e-75	X		3	RNA	Shigella_flexneri_2a_chromosome<>Shigella_flexneri_2a_2457T_chromosome<>Shigella_sonnei_Ss046_chromosome	-	1	Candidate_234_NC_007613(para)	-	-	-	-Multi_Fur(11.02|-197)
Shigella_dysenteriae	|	Candidate_163_NC_007606	|	SDY_1391		hypothetical protein	*	>>>	6	|	1287518	1287697	<<<	179	|	0	>>>	SDY_1392	hypothetical protein	*	candidate	897	8.1e-35	F		2	-	Escherichia_coli_O157H7_EDL933_chromosome<>Shigella_boydii_Sb227_chromosome	-	0	-	-	-	-	-Multi_Fur(17.14|-92)E.coli_sig70_3(7.16|-86)
Shigella_dysenteriae	|	Candidate_200_NC_007606	|	SDY_2110		lysine-specific permease	*	>>>	15	|	1915199	1915254	<<<	55	|	221	>>>	SDY_2111	pseudogene	*	candidate	350	1.3e-19	F		14	-	Escherichia_coli_K12_chromosome<>Escherichia_coli_O157H7_EDL933_chromosome<>Escherichia_coli_O157H7_chromosome<>Salmonella_typhimurium_LT2_chromosome<>Salmonella_typhi_chromosome<>Escherichia_coli_CFT073_chromosome<>Salmonella_typhi_Ty2_chromosome<>Salmonella_enterica_Paratypi_ATCC_9150_chromosome<>Salmonella_enterica_Choleraesuis_chromosome<>Shigella_sonnei_Ss046_chromosome<>Escherichia_coli_UTI…	-	0	-	-	-	-	-Multi_Fur(12.41|-80)
Shigella_dysenteriae	|	Candidate_289_NC_007606	|	SDY_3591		putative regulator	*	<<<	118	|	3330745	3330867	<<<	122	|	82	>>>	SDY_3592	pseudogene	*	candidate	1148	5.4e-46	X		16	-	Escherichia_coli_K12_chromosome<>Escherichia_coli_O157H7_EDL933_chromosome<>Escherichia_coli_O157H7_chromosome<>Salmonella_typhimurium_LT2_chromosome<>Salmonella_typhi_chromosome<>Shigella_flexneri_2a_chromosome<>Salmonella_typhi_Ty2_chromosome<>Shigella_flexneri_2a_2457T_chromosome<>Salmonella_enterica_Paratypi_ATCC_9150_chromosome<>Salmonella_enterica_Choleraesuis_chromosome<>Shigella_sonnei_Ss…	NC_000913_sraI_ryhB_IS176(-)_-_(hom)|NC_002505_RyhB(+)_+_(hom)	0	-	sraI_ryhB_IS176_NC_000913|3'(0)	-	-	-Multi_Fur(18.29|-98)E.coli_sig70_3(7.32|-99)
Shigella_flexneri_2a	|	Candidate_79_NC_004337	|	SF1897		ISSfl2 ORF	*	>>>	54	|	1936245	1936597	<<<	352	|	292	<<<	trRNA	trRNA	*	candidate	1223	6.2e-50	B		1	RNA	Escherichia_coli_CFT073_chromosome	-	2	Candidate_10_NC_004337(anti),Candidate_36_NC_004337(para),Candidate_349_NC_004337(para)	-	-	-	-Multi_Fur(14.27|-75)E.coli_sig70_2(7.52|-54)
Shigella_flexneri_2a	|	Candidate_242_NC_004337	|	SF2967		hypothetical protein	*	>>>	51	|	3060129	3060437	<<<	308	|	0	>>>	SF2968	serine protease	*	candidate	1764	5.4e-74	X		2	RNA	Shigella_sonnei_Ss046_chromosome<>Shigella_boydii_Sb227_chromosome	-	0	-	-	-	-	-Multi_Fur(11.02|-197)
Shigella_flexneri_2a	|	Candidate_268_NC_004337	|	SF3356		hypothetical protein	*	<<<	1	|	3439242	3439399	>>>	157	|	23	<<<	SF3357	elongation factor Tu	*	candidate	892	1e-34	X		9	RNA	Escherichia_coli_O157H7_EDL933_chromosome<>Escherichia_coli_O157H7_chromosome<>Salmonella_typhimurium_LT2_chromosome<>Salmonella_typhi_chromosome<>Salmonella_typhi_Ty2_chromosome<>Salmonella_enterica_Paratypi_ATCC_9150_chromosome<>Salmonella_enterica_Choleraesuis_chromosome<>Shigella_dysenteriae_chromosome<>Shigella_boydii_Sb227_chromosome	-	0	-	-	-	-	-Multi_Fur(12.97|-106)
Shigella_flexneri_2a	|	Candidate_349_NC_004337	|	trRNA		trRNA	*	>>>	282	|	712419	712781	>>>	362	|	168	<<<	SF0680	IS600 ORF2	*	candidate	1244	7e-51	Z		1	RNA	Escherichia_coli_CFT073_chromosome	-	3	Candidate_36_NC_004337(anti),Candidate_10_NC_004337(para),Candidate_79_NC_004337(para),Candidate_176_NC_004337(para)	-	-	-	-Multi_Fur(14.27|-75)E.coli_sig70_2(7.52|-54)
Shigella_flexneri_2a	|	RyhB_NC_004337	|	SF3462		putative regulator	*	<<<	118	|	3553572	3553694	<<<	122	|	91	>>>	SF3463	hypothetical protein	*	RyhB	1191	6.1e-48	X		15	-	Escherichia_coli_K12_chromosome<>Escherichia_coli_O157H7_EDL933_chromosome<>Escherichia_coli_O157H7_chromosome<>Salmonella_typhimurium_LT2_chromosome<>Salmonella_typhi_chromosome<>Escherichia_coli_CFT073_chromosome<>Salmonella_typhi_Ty2_chromosome<>Salmonella_enterica_Paratypi_ATCC_9150_chromosome<>Salmonella_enterica_Choleraesuis_chromosome<>Shigella_sonnei_Ss046_chromosome<>Shigella_dysenteriae…	NC_000913_sraI_ryhB_IS176(-)_-_(hom)|NC_002505_RyhB(+)_+_(hom)	0	-	sraI_ryhB_IS176_NC_000913|UD(5'(1-1)|3'(0-0))	-	-	-Multi_Fur(18.29|-98)E.coli_sig70_3(7.32|-99)
Shigella_flexneri_2a_2457T	|	Candidate_261_NC_004741	|	S4823		hypothetical protein	*	>>>	51	|	3052305	3052613	<<<	308	|	0	>>>	S4824	serine protease	*	candidate	1764	5.4e-74	X		2	RNA	Shigella_sonnei_Ss046_chromosome<>Shigella_boydii_Sb227_chromosome	-	0	-	-	-	-	-Multi_Fur(11.02|-197)
Shigella_flexneri_2a_2457T	|	Candidate_349_NC_004741	|	S4405		elongation factor Tu	*	>>>	23	|	4333306	4333464	<<<	158	|	0	>>>	S4406	hypothetical protein	*	candidate	892	1e-34	X		9	RNA	Escherichia_coli_O157H7_EDL933_chromosome<>Escherichia_coli_O157H7_chromosome<>Salmonella_typhimurium_LT2_chromosome<>Salmonella_typhi_chromosome<>Salmonella_typhi_Ty2_chromosome<>Salmonella_enterica_Paratypi_ATCC_9150_chromosome<>Salmonella_enterica_Choleraesuis_chromosome<>Shigella_dysenteriae_chromosome<>Shigella_boydii_Sb227_chromosome	-	0	-	-	-	-	-Multi_Fur(12.97|-107)
Shigella_flexneri_2a_2457T	|	Candidate_368_NC_004741	|	trRNA		trRNA	*	>>>	282	|	709900	710261	>>>	361	|	35	>>>	S0714	hypothetical bacteriophage protein	*	candidate	1238	1.3e-50	Z		1	RNA	Escherichia_coli_CFT073_chromosome	-	0	-	-	5	-	-Multi_Fur(14.27|-75)E.coli_sig70_2(7.52|-54)
Shigella_flexneri_2a_2457T	|	RyhB_NC_004741	|	S4299		hypothetical protein	*	<<<	93	|	4218973	4219094	>>>	121	|	117	>>>	S4300	putative regulator	*	RyhB	1191	6.1e-48	X		15	-	Escherichia_coli_K12_chromosome<>Escherichia_coli_O157H7_EDL933_chromosome<>Escherichia_coli_O157H7_chromosome<>Salmonella_typhimurium_LT2_chromosome<>Salmonella_typhi_chromosome<>Escherichia_coli_CFT073_chromosome<>Salmonella_typhi_Ty2_chromosome<>Salmonella_enterica_Paratypi_ATCC_9150_chromosome<>Salmonella_enterica_Choleraesuis_chromosome<>Shigella_sonnei_Ss046_chromosome<>Shigella_dysenteriae…	NC_000913_sraI_ryhB_IS176(-)_-_(hom)|NC_002505_RyhB(+)_+_(hom)	0	-	sraI_ryhB_IS176_NC_000913|UD(5'(0-0)|3'(0-0))	-	-	-Multi_Fur(18.29|-98)E.coli_sig70_3(7.32|-99)
Shigella_flexneri_5_8401	|	Candidate_90_NC_008258	|	SFV_1887		ISSfl2 ORF	*	>>>	53	|	1936777	1937129	<<<	352	|	292	<<<	trRNA	trRNA	*	candidate	1223	6.2e-50	B		1	RNA	Escherichia_coli_CFT073_chromosome	-	2	Candidate_12_NC_008258(anti),Candidate_4_NC_008258(para),Candidate_397_NC_008258(para)	-	-	-	-Multi_Fur(14.27|-75)E.coli_sig70_2(7.52|-54)
Shigella_flexneri_5_8401	|	Candidate_301_NC_008258	|	SFV_3203		pseudogene	*	<<<	88	|	3277561	3277906	>>>	345	|	6	<<<	trRNA	trRNA	*	candidate	1578	6.9e-66	Z		10	RNA	Escherichia_coli_K12_chromosome<>Escherichia_coli_O157H7_EDL933_chromosome<>Escherichia_coli_O157H7_chromosome<>Escherichia_coli_CFT073_chromosome<>Shigella_sonnei_Ss046_chromosome<>Shigella_dysenteriae_chromosome<>Shigella_boydii_Sb227_chromosome<>Escherichia_coli_UTI89_chromosome<>Escherichia_coli_536_chromosome<>Escherichia_coli_APEC_O1_chromosome	-	0	-	-	-	-	-Multi_Fur(11.75|-286)
Shigella_flexneri_5_8401	|	Candidate_316_NC_008258	|	SFV_3343		hypothetical protein	*	<<<	1	|	3401125	3401282	>>>	157	|	23	<<<	SFV_3344	protein chain elongation factor EF-Tu	*	candidate	892	1e-34	X		9	RNA	Escherichia_coli_O157H7_EDL933_chromosome<>Escherichia_coli_O157H7_chromosome<>Salmonella_typhimurium_LT2_chromosome<>Salmonella_typhi_chromosome<>Salmonella_typhi_Ty2_chromosome<>Salmonella_enterica_Paratypi_ATCC_9150_chromosome<>Salmonella_enterica_Choleraesuis_chromosome<>Shigella_dysenteriae_chromosome<>Shigella_boydii_Sb227_chromosome	-	0	-	-	-	-	-Multi_Fur(12.97|-106)
Shigella_flexneri_5_8401	|	Candidate_329_NC_008258	|	SFV_3448		putative regulator	*	<<<	118	|	3515391	3515513	<<<	122	|	13	>>>	SFV_3449	hypothetical protein	*	candidate	1191	6.1e-48	X		15	-	Escherichia_coli_K12_chromosome<>Escherichia_coli_O157H7_EDL933_chromosome<>Escherichia_coli_O157H7_chromosome<>Salmonella_typhimurium_LT2_chromosome<>Salmonella_typhi_chromosome<>Escherichia_coli_CFT073_chromosome<>Salmonella_typhi_Ty2_chromosome<>Salmonella_enterica_Paratypi_ATCC_9150_chromosome<>Salmonella_enterica_Choleraesuis_chromosome<>Shigella_sonnei_Ss046_chromosome<>Shigella_dysenteriae…	NC_000913_sraI_ryhB_IS176(-)_-_(hom)|NC_002505_RyhB(+)_+_(hom)	0	-	sraI_ryhB_IS176_NC_000913|UD(5'(1-1)|3'(0-0))	-	-	-Multi_Fur(18.29|-98)E.coli_sig70_3(7.32|-99)
Shigella_flexneri_5_8401	|	Candidate_397_NC_008258	|	SFV_0728		IS600 ORF2	*	>>>	169	|	760964	761315	<<<	351	|	292	<<<	trRNA	trRNA	*	candidate	1242	8.7e-51	Z		1	RNA	Escherichia_coli_CFT073_chromosome	-	3	Candidate_4_NC_008258(anti),Candidate_12_NC_008258(para),Candidate_90_NC_008258(para),Candidate_195_NC_008258(para)	-	-	-	-Multi_Fur(14.27|-75)E.coli_sig70_2(7.52|-54)
Shigella_sonnei_Ss046	|	Candidate_266_NC_007384	|	SSON_2784		lysis protein S	*	<<<	35	|	2934373	2934725	<<<	352	|	292	<<<	trRNA	trRNA	*	candidate	1232	2.5e-50	Z		1	RNA	Escherichia_coli_CFT073_chromosome	-	2	Candidate_15_NC_007384(anti),Candidate_50_NC_007384(para),Candidate_416_NC_007384(para)	-	-	RS	-Multi_Fur(14.27|-75)E.coli_sig70_2(7.52|-54)
Shigella_sonnei_Ss046	|	Candidate_301_NC_007384	|	SSON_3223		serine protease	*	<<<	1	|	3393820	3394127	>>>	307	|	51	<<<	SSON_3224	hypothetical protein	*	candidate	1782	8.3e-75	X		3	RNA	Shigella_flexneri_2a_chromosome<>Shigella_flexneri_2a_2457T_chromosome<>Shigella_boydii_Sb227_chromosome	-	0	-	-	-	-	-Multi_Fur(11.02|-196)E.coli_rpoe_1(8.74|-78)
Shigella_sonnei_Ss046	|	Candidate_343_NC_007384	|	SSON_3682		putative regulator	*	<<<	118	|	3861542	3861663	<<<	121	|	0	>>>	SSON_3683	hypothetical protein	*	candidate	550	5.9e-19	X		17	RNA	Escherichia_coli_K12_chromosome<>Escherichia_coli_O157H7_EDL933_chromosome<>Escherichia_coli_O157H7_chromosome<>Salmonella_typhimurium_LT2_chromosome<>Salmonella_typhi_chromosome<>Shigella_flexneri_2a_chromosome<>Escherichia_coli_CFT073_chromosome<>Salmonella_typhi_Ty2_chromosome<>Shigella_flexneri_2a_2457T_chromosome<>Salmonella_enterica_Paratypi_ATCC_9150_chromosome<>Salmonella_enterica_Cholera…	NC_000913_sraI_ryhB_IS176(-)_-_(hom)|NC_002505_RyhB(+)_+_(hom)	0	-	sraI_ryhB_IS176_NC_000913|UD(5'(1-1)|3'(0-0))	-	-	-Multi_Fur(18.29|-98)E.coli_sig70_3(7.32|-99)
Shigella_sonnei_Ss046	|	Candidate_416_NC_007384	|	SSON_0730		IS911 ORF2	*	<<<	547	|	771073	771436	>>>	363	|	54	<<<	SSON_0731	ISSfl2 ORF	*	candidate	1234	2e-50	X		1	RNA	Escherichia_coli_CFT073_chromosome	-	2	Candidate_50_NC_007384(anti),Candidate_15_NC_007384(para),Candidate_266_NC_007384(para)	-	-	-	-Multi_Fur(14.27|-75)E.coli_sig70_2(7.52|-54)
Sodalis_glossinidius_morsitans	|	Candidate_18_NC_007712	|	SG2334		hypothetical protein	*	<<<	121	|	4010616	4010675	<<<	59	|	71	<<<	SG2335	hypothetical protein	*	candidate	378	9.4e-18	Z		1	-	Erwinia_carotovora_atroseptica_SCRI1043_chromosome	NC_000913_sraI_ryhB_IS176(-)_-_(hom)|NC_002505_RyhB(+)_+_(hom)	0	-	-	-	-	-Multi_Fur(14.32|-95)E.coli_sig70_3(7.85|-96)
Staphylococcus_aureus_aureus_MRSA252	|	Candidate_32_NC_002952	|	SAR2029		putative transposase	*	<<<	203	|	2121826	2121911	<<<	85	|	8	<<<	SAR2030	MHC class II analog	*	candidate	686	2.2e-25	T		4	RNA	Staphylococcus_epidermidis_RP62A_chromosome<>Staphylococcus_epidermidis_ATCC_12228_chromosome<>Staphylococcus_haemolyticus_chromosome<>Staphylococcus_saprophyticus_chromosome	-	12	Candidate_23_NC_002952(para),Candidate_18_NC_002952(para),Candidate_11_NC_002952(para),Candidate_37_NC_002952(para),Candidate_26_NC_002952(para),Candidate_34_NC_002952(para),Candidate_7_NC_002952(para),Candidate_8_NC_002952(para),Candidate_52_NC_002952(para),Candidate_35_NC_002952(para),Candidate_36_NC_002952(para),Candidate_9_NC_002952(para)	-	-	-	-Multi_Fur(11.03|-93)
Staphylococcus_aureus_aureus_MSSA476	|	Candidate_41_NC_002953	|	SAS0734		hypothetical protein	*	<<<	17	|	823307	823563	>>>	256	|	428	>>>	SAS0736	hypothetical protein	*	candidate	513	1.7e-17	X		1	RNA	Staphylococcus_saprophyticus_chromosome	NC_000964_T1box3(-)_-_(hom)	0	-	-	-	-	-Multi_Fur(12.24|-217)B.subtilis_sigA_1(9.63|-131)
Staphylococcus_aureus_COL	|	Candidate_56_NC_002951	|	SACOL0834		hypothetical protein	*	<<<	17	|	861701	861958	>>>	257	|	428	>>>	SACOL0835	hypothetical protein	*	candidate	512	1.8e-17	X		1	RNA	Staphylococcus_saprophyticus_chromosome	NC_000964_T1box3(-)_-_(hom)	0	-	-	-	-	-Multi_Fur(12.24|-218)B.subtilis_sigA_1(9.63|-131)
Staphylococcus_aureus_JH1	|	Candidate_67_NC_009632	|	SaurJH1_0810		domain of unknown function DUF1731	*	<<<	17	|	871247	871503	>>>	256	|	428	>>>	SaurJH1_0811	hypothetical protein	*	candidate	513	1.7e-17	X		1	RNA	Staphylococcus_saprophyticus_chromosome	NC_000964_T1box3(-)_-_(hom)	0	-	-	-	-	-Multi_Fur(12.24|-217)B.subtilis_sigA_1(9.63|-131)
Staphylococcus_aureus_JH9	|	Candidate_67_NC_009487	|	SaurJH9_0794		domain of unknown function DUF1731	*	<<<	17	|	871372	871628	>>>	256	|	428	>>>	SaurJH9_0795	hypothetical protein	*	candidate	513	1.7e-17	X		1	RNA	Staphylococcus_saprophyticus_chromosome	NC_000964_T1box3(-)_-_(hom)	0	-	-	-	-	-Multi_Fur(12.24|-217)B.subtilis_sigA_1(9.63|-131)
Staphylococcus_aureus_Mu50	|	Candidate_29_NC_002758	|	SAV1602		hypothetical protein	*	<<<	283	|	1709779	1709869	<<<	90	|	332	<<<	SAV1603	hypothetical protein	*	candidate	122	7.5e-16	T		1	-	Staphylococcus_haemolyticus_chromosome	-	2	Candidate_4_NC_002758(para),Candidate_27_NC_002758(para)	-	-	-	-Multi_Fur(12.5|-227)
Staphylococcus_aureus_Mu50	|	Candidate_50_NC_002758	|	SAV0769		cell-division inhibitor	*	<<<	17	|	853573	853829	>>>	256	|	428	>>>	SAV0770	hypothetical protein	*	candidate	513	1.7e-17	X		1	RNA	Staphylococcus_saprophyticus_chromosome	NC_000964_T1box3(-)_-_(hom)	0	-	-	-	-	-Multi_Fur(12.24|-217)B.subtilis_sigA_1(9.63|-131)
Staphylococcus_aureus_MW2	|	Candidate_45_NC_003923	|	MW0731		hypothetical protein	*	<<<	17	|	824879	825135	>>>	256	|	428	>>>	MW0732	hypothetical protein	*	candidate	513	1.7e-17	X		1	RNA	Staphylococcus_saprophyticus_chromosome	NC_000964_T1box3(-)_-_(hom)	0	-	-	-	-	-Multi_Fur(12.24|-217)B.subtilis_sigA_1(9.63|-131)
Staphylococcus_aureus_N315	|	Candidate_27_NC_002745	|	SA1430		hypothetical protein	*	<<<	283	|	1633368	1633458	<<<	90	|	332	<<<	SA1431	hypothetical protein	*	candidate	122	7.5e-16	T		1	-	Staphylococcus_haemolyticus_chromosome	-	4	Candidate_3_NC_002745(para),Candidate_25_NC_002745(para),Candidate_15_NC_002745(para),Candidate_16_NC_002745(para)	-	-	-	-Multi_Fur(12.5|-227)
Staphylococcus_aureus_N315	|	Candidate_48_NC_002745	|	SA0724		hypothetical protein	*	<<<	17	|	829380	829636	>>>	256	|	428	>>>	SA0725	hypothetical protein	*	candidate	513	1.7e-17	X		1	RNA	Staphylococcus_saprophyticus_chromosome	NC_000964_T1box3(-)_-_(hom)	0	-	-	-	-	-Multi_Fur(12.24|-217)B.subtilis_sigA_1(9.63|-131)
Staphylococcus_aureus_NCTC_8325	|	Candidate_51_NC_007795	|	SAOUHSC_00792		hypothetical protein	*	<<<	17	|	774163	774419	>>>	256	|	428	>>>	SAOUHSC_00793	hypothetical protein	*	candidate	513	1.7e-17	X		1	RNA	Staphylococcus_saprophyticus_chromosome	NC_000964_T1box3(-)_-_(hom)	0	-	-	-	-	-Multi_Fur(12.24|-217)B.subtilis_sigA_1(9.63|-131)
Staphylococcus_aureus_Newman	|	Candidate_61_NC_009641	|	NWMN_0737		hypothetical protein	*	<<<	17	|	830815	831072	>>>	257	|	428	>>>	NWMN_0738	hypothetical protein	*	candidate	512	1.8e-17	X		1	RNA	Staphylococcus_saprophyticus_chromosome	NC_000964_T1box3(-)_-_(hom)	0	-	-	-	-	-Multi_Fur(12.24|-218)B.subtilis_sigA_1(9.63|-131)
Staphylococcus_aureus_USA300	|	Candidate_80_NC_007793	|	SAUSA300_0753		hypothetical protein	*	<<<	17	|	840326	840582	>>>	256	|	427	>>>	SAUSA300_0754	hypothetical protein	*	candidate	513	1.7e-17	X		1	RNA	Staphylococcus_saprophyticus_chromosome	-	0	-	-	-	-	-Multi_Fur(12.24|-217)B.subtilis_sigA_1(9.63|-131)
Staphylococcus_epidermidis_ATCC_12228	|	Candidate_40_NC_004461	|	SE0701		hypothetical protein	*	>>>	14	|	694357	694605	>>>	248	|	9	<<<	SE0702	transposase	*	candidate	486	2.1e-16	T		17	RNA	Staphylococcus_aureus_N315_chromosome<>Staphylococcus_aureus_Mu50_chromosome<>Staphylococcus_aureus_Mu50_plasmid_VRSAp<>Staphylococcus_aureus_COL_chromosome<>Staphylococcus_aureus_aureus_MRSA252_chromosome<>Staphylococcus_aureus_aureus_MSSA476_chromosome<>Staphylococcus_aureus_N315_plasmid_pN315<>Staphylococcus_aureus_MW2_chromosome<>Staphylococcus_aureus_aureus_MSSA476_plasmid_pSAS<>Staphylococc…	NC_002745_sprA(+)_+_(hom)	2	Candidate_85_NC_004461(para),Candidate_95_NC_004461(para)	-	-	-	-Multi_Fur(11.69|-134)
Staphylococcus_epidermidis_RP62A	|	Candidate_5_NC_002976	|	SERP0990		pseudogene	*	<<<	0	|	1008043	1008130	>>>	87	|	252	<<<	SERP0991	ISSep1-like transposase	*	candidate	735	7.5e-28	R		7	-	Staphylococcus_aureus_COL_chromosome<>Staphylococcus_saprophyticus_chromosome<>Staphylococcus_aureus_RF122_chromosome<>Staphylococcus_aureus_USA300_chromosome<>Staphylococcus_aureus_JH9_chromosome<>Staphylococcus_aureus_JH1_chromosome<>Staphylococcus_aureus_Newman_chromosome	-	3	Candidate_43_NC_002976(opp),Candidate_35_NC_002976(para),Candidate_36_NC_002976(para)	-	-	-	-Multi_Fur(15.1|-179)Multi_Fur(18.38|-146)B.subtilis_sigA_1(12.5|-169)
Staphylococcus_epidermidis_RP62A	|	Candidate_32_NC_002976	|	SERP0592		hypothetical protein	*	>>>	14	|	586590	586838	>>>	248	|	9	<<<	SERP0593	transposase, putative, truncation	*	candidate	486	2.1e-16	T		17	RNA	Staphylococcus_aureus_N315_chromosome<>Staphylococcus_aureus_Mu50_chromosome<>Staphylococcus_aureus_Mu50_plasmid_VRSAp<>Staphylococcus_aureus_COL_chromosome<>Staphylococcus_aureus_aureus_MRSA252_chromosome<>Staphylococcus_aureus_aureus_MSSA476_chromosome<>Staphylococcus_aureus_N315_plasmid_pN315<>Staphylococcus_aureus_MW2_chromosome<>Staphylococcus_aureus_aureus_MSSA476_plasmid_pSAS<>Staphylococc…	NC_002745_sprA(+)_+_(hom)	1	Candidate_88_NC_002976(para)	-	-	-	-Multi_Fur(11.69|-134)
Staphylococcus_epidermidis_RP62A	|	Candidate_112_NC_002976	|	SERP0729		excinuclease ABC subunit C	*	>>>	4	|	729677	729842	<<<	165	|	195	>>>	SERP0730	succinate dehydrogenase, cytochrome b558	*	candidate	412	3.5e-18	X		10	-	Staphylococcus_aureus_Mu50_chromosome<>Staphylococcus_aureus_COL_chromosome<>Staphylococcus_aureus_aureus_MRSA252_chromosome<>Staphylococcus_aureus_aureus_MSSA476_chromosome<>Staphylococcus_aureus_MW2_chromosome<>Staphylococcus_aureus_RF122_chromosome<>Staphylococcus_aureus_USA300_chromosome<>Staphylococcus_aureus_NCTC_8325_chromosome<>Staphylococcus_aureus_JH9_chromosome<>Staphylococcus_aureus_J…	-	0	-	-	-	-	-Multi_Fur(13.56|-108)B.subtilis_sigA_1(9.22|-231)
Streptococcus_pneumoniae_TIGR4	|	Candidate_17_NC_003028	|	SP_0431		hypothetical protein	*	>>>	50	|	406032	406094	>>>	62	|	68	>>>	SP_0432	pseudogene	*	candidate	613	1.7e-21	T		3	RNA	Streptococcus_mutans_chromosome<>Streptococcus_thermophilus_LMG_18311_chromosome<>Streptococcus_thermophilus_CNRZ1066_chromosome	-	8	Candidate_16_NC_003028(anti),Candidate_50_NC_003028(para),Candidate_28_NC_003028(para),Candidate_44_NC_003028(para),Candidate_33_NC_003028(para),Candidate_2_NC_003028(para),Candidate_7_NC_003028(para),Candidate_19_NC_003028(para),Candidate_8_NC_003028(para)	-	5	RS	-Multi_Fur(11.71|-123)
Streptococcus_thermophilus_CNRZ1066	|	Candidate_15_NC_006449	|	str0926		truncated IS1193 transposase	*	<<<	469	|	849888	849972	<<<	84	|	14	<<<	str0927	ABC transporter permease protein	*	candidate	574	3.8e-20	T		1	RNA	Streptococcus_mutans_chromosome	-	2	Candidate_14_NC_006449(tandem),Candidate_3_NC_006449(para)	-	-	-	-Multi_Fur(12.9|-177)
Streptococcus_thermophilus_LMG_18311	|	Candidate_16_NC_006448	|	stu0926		truncated IS1193 transposase	*	<<<	66	|	844050	844185	<<<	135	|	14	<<<	stu0927	ABC transporter membrane-spanning protein,	*	candidate	574	3.8e-20	T		1	RNA	Streptococcus_mutans_chromosome	-	6	Candidate_2_NC_006448(anti),Candidate_21_NC_006448(para),Candidate_22_NC_006448(para),Candidate_20_NC_006448(para),Candidate_4_NC_006448(para),Candidate_25_NC_006448(para),Candidate_14_NC_006448(para)	-	-	RS	-Multi_Fur(12.9|-228)
Streptococcus_thermophilus_LMG_18311	|	Candidate_17_NC_006448	|	stu0926		truncated IS1193 transposase	*	<<<	117	|	844101	844185	<<<	84	|	14	<<<	stu0927	ABC transporter membrane-spanning protein,	*	candidate	574	3.8e-20	T		1	RNA	Streptococcus_mutans_chromosome	-	3	Candidate_2_NC_006448(anti),Candidate_21_NC_006448(para),Candidate_4_NC_006448(para),Candidate_14_NC_006448(para)	-	-	-	-Multi_Fur(12.9|-177)
Vibrio_cholerae	|	FFF_160_NC_002505	|	VC0106		hypothetical protein	*	>>>	2	|	102392	102671	>>>	279	|	236	<<<	VC0107	hypothetical protein	*	FFF_160	713	7.8e-27	Z		2	-	Vibrio_vulnificus_CMCP6_chromosome_1<>Vibrio_vulnificus_YJ016_chromosome_1	NC_002505_RyhB(+)_+_|NC_000913_sraI_ryhB_IS176(-)_-_(hom)	0	-	-	-	-	-Multi_Fur(14.03|-256)Multi_Fur(16.56|-221)E.coli_sig70_1(9.31|-222)
Vibrio_cholerae	|	B2_NC_002505	|	VC0142		hypothetical protein	*	>>>	15	|	134349	134711	<<<	362	|	124	>>>	VC0143	hypothetical protein	*	B2	657	4e-24	F		4	RNA	Vibrio_vulnificus_CMCP6_chromosome_1<>Vibrio_vulnificus_YJ016_chromosome_1<>Photobacterium_profundum_SS9_chromosome_1<>Vibrio_fischeri_ES114_chromosome_1	NC_002505_B2(-)_-_|NC_002745_sprC(-)_-_(hom|rev)	0	-	-	-	-	-Multi_Fur(12.23|-462)
Vibrio_cholerae_O395	|	Candidate_37_NC_009457	|	VC0395_A2378		hypothetical protein	*	<<<	211	|	2534569	2534929	>>>	360	|	15	<<<	VC0395_A2379	hypothetical protein	*	candidate	657	4e-24	F		2	RNA	Vibrio_vulnificus_CMCP6_chromosome_1<>Vibrio_vulnificus_YJ016_chromosome_1	NC_002505_B2(-)_-_(hom)	0	-	B2_NC_002505|UD(5'(0-0)|3'(1-1))	-	-	-Multi_Fur(12.23|-461)
Vibrio_cholerae_O395	|	Candidate_39_NC_009457	|	VC0395_A2411		hypothetical protein	*	>>>	237	|	2566608	2566888	<<<	280	|	0	<<<	VC0395_A2412	hypothetical protein	*	candidate	713	7.8e-27	Z		2	-	Vibrio_vulnificus_CMCP6_chromosome_1<>Vibrio_vulnificus_YJ016_chromosome_1	NC_002505_RyhB(+)_+_(hom)|NC_000913_sraI_ryhB_IS176(-)_-_(hom)	0	-	RyhB_NC_002505|UD(5'(1-1)|3'(0-0))	-	-	-Multi_Fur(16.56|-221)Multi_Fur(14.03|-256)E.coli_sig70_1(9.31|-222)
Vibrio_fischeri_ES114	|	RyhB_NC_006840	|	VF0073		transporter	*	>>>	179	|	86038	86180	>>>	142	|	378	>>>	VF0074	DNA polymerase I	*	RyhB	269	2.6e-16	Y		2	RNA	Vibrio_vulnificus_CMCP6_chromosome_1<>Vibrio_vulnificus_YJ016_chromosome_1	NC_002505_RyhB(+)_+_(hom)|NC_000913_sraI_ryhB_IS176(-)_-_(hom)	0	-	-	-	-	-Multi_Fur(16.68|-179)E.coli_sig70_1(7.89|-180)
Vibrio_vulnificus_CMCP6	|	RyhB_NC_004459	|	VV1_0901		DNA polymerase I	*	<<<	329	|	915888	916023	<<<	135	|	352	<<<	VV1_0902	delta-aminolevulinic acid dehydratase	*	RyhB	269	7.6e-17	Z		3	-	Vibrio_cholerae_chromosome_1<>Vibrio_fischeri_ES114_chromosome_1<>Vibrio_cholerae_O395_chromosome_2	NC_002505_RyhB(+)_+_(hom)|NC_000913_sraI_ryhB_IS176(-)_-_(hom)	0	-	RyhB_NC_002505|UD(5'(0-1)|3'(0-1))	-	-	-Multi_Fur(16.68|-230)Multi_Fur(14.03|-265)E.coli_sig70_1(10.38|-231)
Vibrio_vulnificus_YJ016	|	RyhB_NC_005139	|	VV0185		delta-aminolevulinic acid dehydratase	*	>>>	354	|	195609	195743	>>>	134	|	250	>>>	VV0186	DNA polymerase I	*	RyhB	269	2.7e-16	Z		3	-	Vibrio_cholerae_chromosome_1<>Vibrio_fischeri_ES114_chromosome_1<>Vibrio_cholerae_O395_chromosome_2	NC_002505_RyhB(+)_+_(hom)|NC_000913_sraI_ryhB_IS176(-)_-_(hom)	0	-	RyhB_NC_002505|UD(5'(0-1)|3'(0-1))	-	-	-Multi_Fur(14.03|-265)Multi_Fur(11.6|-230)E.coli_sig70_1(7.77|-231)
Yersinia_pestis_Antiqua	|	Candidate_227_NC_008150	|	YPA_2113		hypothetical protein	*	>>>	1	|	2368982	2369097	>>>	115	|	258	>>>	YPA_2114	hypothetical protein	*	candidate	1812	3.5e-76	T		2	-	Yersinia_pseudotuberculosis_IP32953_chromosome<>Yersinia_pseudotuberculosis_IP_31758_chromosome	-	0	-	-	-	-	-Multi_Fur(12.04|-61)
Yersinia_pestis_Antiqua	|	Candidate_407_NC_008150	|	YPA_1284		pesticin/yersiniabactin receptor protein	*	<<<	1	|	1425942	1426126	>>>	184	|	-56	<<<	YPA_1285	yersiniabactin siderophore biosynthetic protein	*	candidate	641	7.8e-23	F		6	RNA	Escherichia_coli_CFT073_chromosome<>Yersinia_pseudotuberculosis_IP32953_chromosome<>Escherichia_coli_UTI89_chromosome<>Escherichia_coli_536_chromosome<>Escherichia_coli_APEC_O1_chromosome<>Yersinia_enterocolitica_8081_chromosome	-	0	-	-	-	-	-Multi_Fur(11.17|-108)
Yersinia_pestis_Antiqua	|	Candidate_458_NC_008150	|	YPA_1703		transposase for the IS1541 insertion element	*	<<<	143	|	1910667	1910720	<<<	53	|	460	>>>	YPA_1704	peptide transport periplasmic protein precursor	*	candidate	603	1.5e-21	X		6	-	Salmonella_typhimurium_LT2_chromosome<>Salmonella_typhi_chromosome<>Erwinia_carotovora_atroseptica_SCRI1043_chromosome<>Salmonella_typhi_Ty2_chromosome<>Salmonella_enterica_Paratypi_ATCC_9150_chromosome<>Yersinia_enterocolitica_8081_chromosome	NC_000913_sraI_ryhB_IS176(-)_-_(hom)	70	Candidate_457_NC_008150(opp),Candidate_113_NC_008150(para),Candidate_753_NC_008150(para),Candidate_754_NC_008150(para),Candidate_685_NC_008150(para),Candidate_71_NC_008150(para),Candidate_372_NC_008150(para),Candidate_11_NC_008150(para),Candidate_362_NC_008150(para),Candidate_724_NC_008150(para),Candidate_725_NC_008150(para),Candidate_59_NC_008150(para),Candidate_91_NC_008150(para),Candidate_671_…	-	-	-	-Multi_Fur(16.92|-108)Multi_Fur(11.83|-114)E.coli_sig70_2(7.28|-103)E.coli_sig70_3(9.34|-109)
Yersinia_pestis_Antiqua	|	Candidate_618_NC_008150	|	YPA_2917		aconitate hydratase 2	*	<<<	444	|	3248651	3248702	>>>	51	|	73	<<<	YPA_2918	transposase for the IS1541 insertion element	*	candidate	476	6e-16	X		7	-	Salmonella_typhimurium_LT2_chromosome<>Salmonella_typhi_chromosome<>Escherichia_coli_CFT073_chromosome<>Erwinia_carotovora_atroseptica_SCRI1043_chromosome<>Salmonella_typhi_Ty2_chromosome<>Yersinia_pseudotuberculosis_IP32953_chromosome<>Yersinia_pseudotuberculosis_IP_31758_chromosome	-	112	Candidate_298_NC_008150(anti),Candidate_212_NC_008150(para),Candidate_486_NC_008150(para),Candidate_143_NC_008150(para),Candidate_370_NC_008150(para),Candidate_231_NC_008150(para),Candidate_508_NC_008150(para),Candidate_179_NC_008150(para),Candidate_422_NC_008150(para),Candidate_363_NC_008150(para),Candidate_726_NC_008150(para),Candidate_110_NC_008150(para),Candidate_746_NC_008150(para),Candidate…	-	-	-	-Multi_Fur(11.39|-147)
Yersinia_pestis_Antiqua	|	Candidate_640_NC_008150	|	YPA_3265		bacterioferritin	*	<<<	1	|	3605433	3605818	>>>	385	|	110	>>>	YPA_3266	transposase for insertion sequence IS100	*	candidate	1791	2.8e-75	X		1	RNA	Yersinia_pseudotuberculosis_IP_31758_chromosome	-	18	Candidate_75_NC_008150(para),Candidate_472_NC_008150(para),Candidate_272_NC_008150(para),Candidate_581_NC_008150(para),Candidate_309_NC_008150(para),Candidate_631_NC_008150(para),Candidate_128_NC_008150(para),Candidate_787_NC_008150(para),Candidate_212_NC_008150(para),Candidate_486_NC_008150(para),Candidate_179_NC_008150(para),Candidate_422_NC_008150(para),Candidate_210_NC_008150(para),Candidate_…	-	-	-	-Multi_Fur(10.98|-58)
Yersinia_pestis_Antiqua	|	Candidate_703_NC_008150	|	YPA_3785		hypothetical protein	*	<<<	217	|	4255247	4255434	<<<	187	|	358	>>>	YPA_3786	putative response regulator protein	*	candidate	231	3.4e-17	X		3	RNA	Erwinia_carotovora_atroseptica_SCRI1043_chromosome<>Yersinia_pseudotuberculosis_IP32953_chromosome<>Yersinia_enterocolitica_8081_chromosome	NC_002505_RyhB(+)_+_(hom)	1	Candidate_458_NC_008150(para)	-	-	-	-Multi_Fur(18.59|-112)E.coli_sig70_1(7.1|-161)E.coli_sig70_3(9.34|-113)
Yersinia_pestis_Antiqua	|	Candidate_707_NC_008150	|	YPA_0362		glycine dehydrogenase	*	>>>	10	|	427575	427862	<<<	287	|	79	>>>	YPA_0363	hypothetical protein	*	candidate	171	5e-16	F		3	RNA	Yersinia_pseudotuberculosis_IP32953_chromosome<>Yersinia_enterocolitica_8081_chromosome<>Yersinia_pseudotuberculosis_IP_31758_chromosome	-	59	Candidate_663_NC_008150(para),Candidate_306_NC_008150(para),Candidate_45_NC_008150(para),Candidate_222_NC_008150(para),Candidate_223_NC_008150(para),Candidate_504_NC_008150(para),Candidate_786_NC_008150(para),Candidate_246_NC_008150(para),Candidate_518_NC_008150(para),Candidate_99_NC_008150(para),Candidate_100_NC_008150(para),Candidate_93_NC_008150(para),Candidate_249_NC_008150(para),Candidate_44…	-	-	-	-Multi_Fur(12.68|-318)E.coli_sig70_1(7.04|-413)
Yersinia_pestis_biovar_Mediaevails	|	Candidate_224_NC_005810	|	YP_2433		pseudogene	*	>>>	1	|	2704136	2704251	>>>	115	|	258	>>>	YP_2434	Uncharacterized Zn-ribbon-containing protein	*	candidate	1812	3.5e-76	T		2	-	Yersinia_pseudotuberculosis_IP32953_chromosome<>Yersinia_pseudotuberculosis_IP_31758_chromosome	-	0	-	-	-	-	-Multi_Fur(12.04|-61)
Yersinia_pestis_biovar_Mediaevails	|	Candidate_407_NC_005810	|	YP_1649		pesticin/yersiniabactin receptor protein	*	<<<	1	|	1799607	1799791	>>>	184	|	-56	<<<	YP_1650	yersiniabactin siderophore biosynthetic protein	*	candidate	641	7.8e-23	F		6	RNA	Escherichia_coli_CFT073_chromosome<>Yersinia_pseudotuberculosis_IP32953_chromosome<>Escherichia_coli_UTI89_chromosome<>Escherichia_coli_536_chromosome<>Escherichia_coli_APEC_O1_chromosome<>Yersinia_enterocolitica_8081_chromosome	-	0	-	-	-	-	-Multi_Fur(11.17|-108)
Yersinia_pestis_biovar_Mediaevails	|	Candidate_437_NC_005810	|	YP_0203		transposase for the IS1541 insertion element	*	>>>	74	|	219094	219168	<<<	74	|	38	>>>	YP_0204	putative bacterioferritin-associated ferredoxin	*	candidate	537	2.5e-18	X		5	-	Salmonella_typhimurium_LT2_chromosome<>Escherichia_coli_CFT073_chromosome<>Yersinia_pseudotuberculosis_IP32953_chromosome<>Yersinia_enterocolitica_8081_plasmid_pYVe8081<>Yersinia_pseudotuberculosis_IP_31758_chromosome	-	82	Candidate_68_NC_005810(anti),Candidate_106_NC_005810(para),Candidate_666_NC_005810(para),Candidate_294_NC_005810(para),Candidate_596_NC_005810(para),Candidate_597_NC_005810(para),Candidate_263_NC_005810(para),Candidate_560_NC_005810(para),Candidate_118_NC_005810(para),Candidate_678_NC_005810(para),Candidate_124_NC_005810(para),Candidate_327_NC_005810(para),Candidate_210_NC_005810(para),Candidate_…	-	-	-	-Multi_Fur(10.98|-58)
Yersinia_pestis_biovar_Mediaevails	|	Candidate_506_NC_005810	|	YP_0269		transposase for the IS1541 insertion element	*	>>>	74	|	274970	275022	<<<	52	|	442	>>>	YP_0270	aconitate hydratase	*	candidate	476	6e-16	X		7	-	Salmonella_typhimurium_LT2_chromosome<>Salmonella_typhi_chromosome<>Escherichia_coli_CFT073_chromosome<>Erwinia_carotovora_atroseptica_SCRI1043_chromosome<>Salmonella_typhi_Ty2_chromosome<>Yersinia_pseudotuberculosis_IP32953_chromosome<>Yersinia_pseudotuberculosis_IP_31758_chromosome	-	82	Candidate_73_NC_005810(anti),Candidate_210_NC_005810(para),Candidate_476_NC_005810(para),Candidate_307_NC_005810(para),Candidate_610_NC_005810(para),Candidate_185_NC_005810(para),Candidate_425_NC_005810(para),Candidate_291_NC_005810(para),Candidate_593_NC_005810(para),Candidate_106_NC_005810(para),Candidate_666_NC_005810(para),Candidate_69_NC_005810(para),Candidate_484_NC_005810(para),Candidate_1…	-	-	-	-Multi_Fur(11.39|-147)
Yersinia_pestis_CO92	|	Candidate_250_NC_003143	|	YPO2730		hypothetical protein	*	<<<	258	|	3062207	3062323	<<<	116	|	0	<<<	YPO2731	hypothetical protein	*	candidate	1812	3.5e-76	T		2	-	Yersinia_pseudotuberculosis_IP32953_chromosome<>Yersinia_pseudotuberculosis_IP_31758_chromosome	-	0	-	-	-	-	-Multi_Fur(12.04|-62)
Yersinia_pestis_CO92	|	Candidate_476_NC_003143	|	YPO1906		pesticin/yersiniabactin receptor protein	*	<<<	1	|	2142863	2143047	>>>	184	|	-56	<<<	YPO1907	yersiniabactin siderophore biosynthetic protein	*	candidate	641	7.8e-23	F		6	RNA	Escherichia_coli_CFT073_chromosome<>Yersinia_pseudotuberculosis_IP32953_chromosome<>Escherichia_coli_UTI89_chromosome<>Escherichia_coli_536_chromosome<>Escherichia_coli_APEC_O1_chromosome<>Yersinia_enterocolitica_8081_chromosome	-	0	-	-	-	-	-Multi_Fur(11.17|-108)
Yersinia_pestis_CO92	|	Candidate_479_NC_003143	|	YPO0204		transposase for the IS1541 insertion element	*	>>>	74	|	220382	220456	<<<	74	|	38	>>>	YPO0205	putative bacterioferritin-associated ferredoxin	*	candidate	537	2.5e-18	X		5	-	Salmonella_typhimurium_LT2_chromosome<>Escherichia_coli_CFT073_chromosome<>Yersinia_pseudotuberculosis_IP32953_chromosome<>Yersinia_enterocolitica_8081_plasmid_pYVe8081<>Yersinia_pseudotuberculosis_IP_31758_chromosome	-	117	Candidate_73_NC_003143(anti),Candidate_93_NC_003143(para),Candidate_737_NC_003143(para),Candidate_293_NC_003143(para),Candidate_626_NC_003143(para),Candidate_7_NC_003143(para),Candidate_762_NC_003143(para),Candidate_763_NC_003143(para),Candidate_107_NC_003143(para),Candidate_751_NC_003143(para),Candidate_173_NC_003143(para),Candidate_431_NC_003143(para),Candidate_144_NC_003143(para),Candidate_389…	-	-	-	-Multi_Fur(10.98|-58)
Yersinia_pestis_CO92	|	Candidate_660_NC_003143	|	YPO3415		aconitate hydratase	*	<<<	444	|	3816202	3816253	>>>	51	|	73	<<<	YPO3416	transposase for the IS1541 insertion element	*	candidate	476	6e-16	X		7	-	Salmonella_typhimurium_LT2_chromosome<>Salmonella_typhi_chromosome<>Escherichia_coli_CFT073_chromosome<>Erwinia_carotovora_atroseptica_SCRI1043_chromosome<>Salmonella_typhi_Ty2_chromosome<>Yersinia_pseudotuberculosis_IP32953_chromosome<>Yersinia_pseudotuberculosis_IP_31758_chromosome	-	117	Candidate_317_NC_003143(anti),Candidate_192_NC_003143(para),Candidate_451_NC_003143(para),Candidate_144_NC_003143(para),Candidate_389_NC_003143(para),Candidate_390_NC_003143(para),Candidate_275_NC_003143(para),Candidate_601_NC_003143(para),Candidate_91_NC_003143(para),Candidate_734_NC_003143(para),Candidate_213_NC_003143(para),Candidate_491_NC_003143(para),Candidate_76_NC_003143(para),Candidate_5…	-	-	-	-Multi_Fur(11.39|-147)
Yersinia_pestis_CO92	|	RyhB_NC_003143	|	YPO2353		transposase for the IS1541 insertion element	*	<<<	143	|	2646954	2647007	<<<	53	|	146	>>>	YPO2354	hypothetical protein	*	RyhB	603	1.5e-21	X		8	RNA	Salmonella_typhimurium_LT2_chromosome<>Salmonella_typhi_chromosome<>Erwinia_carotovora_atroseptica_SCRI1043_chromosome<>Salmonella_typhi_Ty2_chromosome<>Yersinia_pseudotuberculosis_IP32953_chromosome<>Salmonella_enterica_Paratypi_ATCC_9150_chromosome<>Yersinia_enterocolitica_8081_chromosome<>Yersinia_pseudotuberculosis_IP_31758_chromosome	NC_000913_sraI_ryhB_IS176(-)_-_(hom)|NC_002505_RyhB(+)_+_(hom)	70	Candidate_530_NC_003143(opp),Candidate_490_NC_003143(para),Candidate_140_NC_003143(para),Candidate_379_NC_003143(para),Candidate_380_NC_003143(para),Candidate_686_NC_003143(para),Candidate_330_NC_003143(para),Candidate_672_NC_003143(para),Candidate_753_NC_003143(para),Candidate_754_NC_003143(para),Candidate_8_NC_003143(para),Candidate_126_NC_003143(para),Candidate_365_NC_003143(para),Candidate_36…	-	-	-	-Multi_Fur(16.92|-108)Multi_Fur(11.83|-114)E.coli_sig70_2(7.28|-103)E.coli_sig70_3(9.34|-109)
Yersinia_pestis_CO92	|	RyhB_NC_003143	|	YPO3956		hypothetical protein	*	<<<	217	|	4454767	4454954	<<<	187	|	89	>>>	YPO3957	hypothetical protein	*	RyhB	231	4.1e-18	X		5	RNA	Erwinia_carotovora_atroseptica_SCRI1043_chromosome<>Photorhabdus_luminescens_chromosome<>Yersinia_pseudotuberculosis_IP32953_chromosome<>Yersinia_enterocolitica_8081_chromosome<>Yersinia_pseudotuberculosis_IP_31758_chromosome	NC_002505_RyhB(+)_+_(hom)	1	RyhB_NC_003143(para)	-	-	-	-Multi_Fur(18.59|-112)E.coli_sig70_1(7.1|-161)E.coli_sig70_3(9.34|-113)
Yersinia_pestis_KIM	|	Candidate_167_NC_004088	|	y1563		hypothetical protein	*	<<<	258	|	1730811	1730927	<<<	116	|	0	<<<	y1564	hypothetical protein	*	candidate	1812	3.5e-76	T		2	-	Yersinia_pseudotuberculosis_IP32953_chromosome<>Yersinia_pseudotuberculosis_IP_31758_chromosome	-	0	-	-	-	-	-Multi_Fur(12.04|-62)
Yersinia_pestis_KIM	|	Candidate_504_NC_004088	|	y2403		salicyl-AMP ligase	*	>>>	-54	|	2673753	2673936	<<<	183	|	0	>>>	y2404	pesticin/yersiniabactin outer membrane receptor	*	candidate	641	7.8e-23	F		6	RNA	Escherichia_coli_CFT073_chromosome<>Yersinia_pseudotuberculosis_IP32953_chromosome<>Escherichia_coli_UTI89_chromosome<>Escherichia_coli_536_chromosome<>Escherichia_coli_APEC_O1_chromosome<>Yersinia_enterocolitica_8081_chromosome	-	0	-	-	-	-	-Multi_Fur(11.17|-107)
Yersinia_pestis_KIM	|	Candidate_647_NC_004088	|	y3987		transposase	*	>>>	74	|	4441486	4441560	<<<	74	|	311	>>>	y3988	bacterioferrin	*	candidate	537	2.5e-18	X		5	RNA	Salmonella_typhimurium_LT2_chromosome<>Escherichia_coli_CFT073_chromosome<>Yersinia_pseudotuberculosis_IP32953_chromosome<>Yersinia_enterocolitica_8081_plasmid_pYVe8081<>Yersinia_pseudotuberculosis_IP_31758_chromosome	-	90	Candidate_327_NC_004088(anti),Candidate_313_NC_004088(para),Candidate_621_NC_004088(para),Candidate_301_NC_004088(para),Candidate_604_NC_004088(para),Candidate_283_NC_004088(para),Candidate_595_NC_004088(para),Candidate_596_NC_004088(para),Candidate_245_NC_004088(para),Candidate_530_NC_004088(para),Candidate_127_NC_004088(para),Candidate_351_NC_004088(para),Candidate_271_NC_004088(para),Candidate…	-	-	-	-Multi_Fur(10.98|-58)
Yersinia_pestis_KIM	|	Candidate_696_NC_004088	|	y0770		transposase	*	>>>	74	|	862304	862356	<<<	52	|	442	>>>	y0771	aconitate hydratase	*	candidate	476	6e-16	X		7	-	Salmonella_typhimurium_LT2_chromosome<>Salmonella_typhi_chromosome<>Escherichia_coli_CFT073_chromosome<>Erwinia_carotovora_atroseptica_SCRI1043_chromosome<>Salmonella_typhi_Ty2_chromosome<>Yersinia_pseudotuberculosis_IP32953_chromosome<>Yersinia_pseudotuberculosis_IP_31758_chromosome	-	90	Candidate_103_NC_004088(anti),Candidate_182_NC_004088(para),Candidate_440_NC_004088(para),Candidate_271_NC_004088(para),Candidate_574_NC_004088(para),Candidate_164_NC_004088(para),Candidate_417_NC_004088(para),Candidate_315_NC_004088(para),Candidate_624_NC_004088(para),Candidate_313_NC_004088(para),Candidate_621_NC_004088(para),Candidate_99_NC_004088(para),Candidate_693_NC_004088(para),Candidate_…	-	-	-	-Multi_Fur(11.39|-147)
Yersinia_pestis_KIM	|	RyhB_NC_004088	|	y1977		peptide-binding periplasmic protein of peptide	*	<<<	295	|	2179819	2180046	>>>	227	|	90	>>>	y1978	transposase	*	RyhB	520	6.2e-18	X		2	RNA	Erwinia_carotovora_atroseptica_SCRI1043_chromosome<>Yersinia_enterocolitica_8081_chromosome	NC_000913_sraI_ryhB_IS176(-)_-_(hom)	16	Candidate_464_NC_004088(opp),Candidate_192_NC_004088(para),Candidate_456_NC_004088(para),Candidate_457_NC_004088(para),Candidate_458_NC_004088(para),Candidate_630_NC_004088(para),Candidate_631_NC_004088(para),Candidate_310_NC_004088(para),Candidate_614_NC_004088(para),Candidate_265_NC_004088(para),Candidate_564_NC_004088(para),Candidate_281_NC_004088(para),Candidate_282_NC_004088(para),Candidate_…	-	-	RS	-Multi_Fur(11.83|-115)Multi_Fur(16.92|-109)E.coli_sig70_2(7.28|-104)E.coli_sig70_3(9.34|-110)
Yersinia_pestis_KIM	|	RyhB_NC_004088	|	y3871		transcriptional regulatory protein	*	<<<	360	|	4314131	4314317	>>>	186	|	216	>>>	y3872	hypothetical protein	*	RyhB	231	3.4e-17	X		3	RNA	Erwinia_carotovora_atroseptica_SCRI1043_chromosome<>Yersinia_pseudotuberculosis_IP32953_chromosome<>Yersinia_enterocolitica_8081_chromosome	NC_002505_RyhB(+)_+_(hom)	1	RyhB_NC_004088(para)	-	-	-	-Multi_Fur(18.59|-112)E.coli_sig70_1(7.1|-161)E.coli_sig70_3(9.34|-113)
Yersinia_pestis_Nepal516	|	Candidate_230_NC_008149	|	YPN_2216		membrane protein	*	>>>	1	|	2503209	2503324	>>>	115	|	258	>>>	YPN_2217	hypothetical protein	*	candidate	1812	3.5e-76	T		2	-	Yersinia_pseudotuberculosis_IP32953_chromosome<>Yersinia_pseudotuberculosis_IP_31758_chromosome	-	0	-	-	-	-	-Multi_Fur(12.04|-61)
Yersinia_pestis_Nepal516	|	Candidate_497_NC_008149	|	YPN_1814		transposase for the IS1541 insertion element	*	<<<	143	|	2049105	2049158	<<<	53	|	460	>>>	YPN_1815	peptide transport periplasmic protein precursor	*	candidate	603	1.5e-21	X		6	-	Salmonella_typhimurium_LT2_chromosome<>Salmonella_typhi_chromosome<>Erwinia_carotovora_atroseptica_SCRI1043_chromosome<>Salmonella_typhi_Ty2_chromosome<>Salmonella_enterica_Paratypi_ATCC_9150_chromosome<>Yersinia_enterocolitica_8081_chromosome	NC_000913_sraI_ryhB_IS176(-)_-_(hom)	64	Candidate_496_NC_008149(opp),Candidate_292_NC_008149(para),Candidate_636_NC_008149(para),Candidate_637_NC_008149(para),Candidate_699_NC_008149(para),Candidate_331_NC_008149(para),Candidate_672_NC_008149(para),Candidate_177_NC_008149(para),Candidate_447_NC_008149(para),Candidate_28_NC_008149(para),Candidate_315_NC_008149(para),Candidate_661_NC_008149(para),Candidate_662_NC_008149(para),Candidate_1…	-	-	-	-Multi_Fur(16.92|-108)Multi_Fur(11.83|-114)E.coli_sig70_2(7.28|-103)E.coli_sig70_3(9.34|-109)
Yersinia_pestis_Nepal516	|	Candidate_730_NC_008149	|	YPN_3862		bacterioferritin-associated ferredoxin	*	<<<	28	|	4399799	4399872	>>>	73	|	73	<<<	YPN_3863	transposase for the IS1541 insertion element	*	candidate	537	2.5e-18	X		5	-	Salmonella_typhimurium_LT2_chromosome<>Escherichia_coli_CFT073_chromosome<>Yersinia_pseudotuberculosis_IP32953_chromosome<>Yersinia_enterocolitica_8081_plasmid_pYVe8081<>Yersinia_pseudotuberculosis_IP_31758_chromosome	-	108	Candidate_360_NC_008149(anti),Candidate_132_NC_008149(para),Candidate_374_NC_008149(para),Candidate_304_NC_008149(para),Candidate_654_NC_008149(para),Candidate_655_NC_008149(para),Candidate_98_NC_008149(para),Candidate_754_NC_008149(para),Candidate_257_NC_008149(para),Candidate_580_NC_008149(para),Candidate_287_NC_008149(para),Candidate_626_NC_008149(para),Candidate_215_NC_008149(para),Candidate_…	-	-	-	-Multi_Fur(10.98|-58)
Yersinia_pestis_Nepal516	|	Candidate_762_NC_008149	|	YPN_0672		transposase for the IS1541 insertion element	*	>>>	74	|	791240	791292	<<<	52	|	442	>>>	YPN_0673	aconitate hydratase 2	*	candidate	476	6e-16	X		7	-	Salmonella_typhimurium_LT2_chromosome<>Salmonella_typhi_chromosome<>Escherichia_coli_CFT073_chromosome<>Erwinia_carotovora_atroseptica_SCRI1043_chromosome<>Salmonella_typhi_Ty2_chromosome<>Yersinia_pseudotuberculosis_IP32953_chromosome<>Yersinia_pseudotuberculosis_IP_31758_chromosome	-	108	Candidate_109_NC_008149(anti),Candidate_215_NC_008149(para),Candidate_522_NC_008149(para),Candidate_287_NC_008149(para),Candidate_626_NC_008149(para),Candidate_176_NC_008149(para),Candidate_446_NC_008149(para),Candidate_85_NC_008149(para),Candidate_717_NC_008149(para),Candidate_314_NC_008149(para),Candidate_660_NC_008149(para),Candidate_132_NC_008149(para),Candidate_374_NC_008149(para),Candidate_…	-	-	-	-Multi_Fur(11.39|-147)
Yersinia_pestis_Pestoides_F	|	Candidate_204_NC_009381	|	YPDSF_2029		membrane protein	*	>>>	1	|	2290048	2290163	>>>	115	|	258	>>>	YPDSF_2030	hypothetical protein	*	candidate	1812	3.5e-76	T		2	-	Yersinia_pseudotuberculosis_IP32953_chromosome<>Yersinia_pseudotuberculosis_IP_31758_chromosome	-	0	-	-	-	-	-Multi_Fur(12.04|-61)
Yersinia_pestis_Pestoides_F	|	Candidate_380_NC_009381	|	YPDSF_1218		yersiniabactin siderophore biosynthetic protein	*	>>>	-54	|	1393154	1393337	<<<	183	|	0	>>>	YPDSF_1219	pesticin/yersiniabactin receptor protein	*	candidate	641	7.8e-23	F		6	RNA	Escherichia_coli_CFT073_chromosome<>Yersinia_pseudotuberculosis_IP32953_chromosome<>Escherichia_coli_UTI89_chromosome<>Escherichia_coli_536_chromosome<>Escherichia_coli_APEC_O1_chromosome<>Yersinia_enterocolitica_8081_chromosome	-	0	-	-	-	-	-Multi_Fur(11.17|-107)
Yersinia_pestis_Pestoides_F	|	Candidate_387_NC_009381	|	YPDSF_0129		transposase for the IS1541 insertion element	*	>>>	74	|	146893	146967	<<<	74	|	26	>>>	YPDSF_0130	bacterioferritin-associated ferredoxin	*	candidate	537	2.5e-18	X		5	-	Salmonella_typhimurium_LT2_chromosome<>Escherichia_coli_CFT073_chromosome<>Yersinia_pseudotuberculosis_IP32953_chromosome<>Yersinia_enterocolitica_8081_plasmid_pYVe8081<>Yersinia_pseudotuberculosis_IP_31758_chromosome	-	94	Candidate_71_NC_009381(anti),Candidate_277_NC_009381(para),Candidate_579_NC_009381(para),Candidate_105_NC_009381(para),Candidate_715_NC_009381(para),Candidate_716_NC_009381(para),Candidate_82_NC_009381(para),Candidate_700_NC_009381(para),Candidate_168_NC_009381(para),Candidate_411_NC_009381(para),Candidate_256_NC_009381(para),Candidate_548_NC_009381(para),Candidate_253_NC_009381(para),Candidate_5…	-	-	-	-Multi_Fur(10.98|-58)
Yersinia_pestis_Pestoides_F	|	Candidate_527_NC_009381	|	YPDSF_2386		periplasmic substrate-binding transport protein	*	<<<	147	|	2719659	2719777	>>>	118	|	73	<<<	YPDSF_2387	transposase for the IS1541 insertion element	*	candidate	472	9.1e-16	X		6	RNA	Salmonella_typhimurium_LT2_chromosome<>Salmonella_typhi_chromosome<>Escherichia_coli_CFT073_chromosome<>Salmonella_typhi_Ty2_chromosome<>Yersinia_pseudotuberculosis_IP32953_chromosome<>Yersinia_pseudotuberculosis_IP_31758_chromosome	-	93	Candidate_239_NC_009381(anti),Candidate_240_NC_009381(anti),Candidate_294_NC_009381(para),Candidate_601_NC_009381(para),Candidate_191_NC_009381(para),Candidate_448_NC_009381(para),Candidate_254_NC_009381(para),Candidate_543_NC_009381(para),Candidate_110_NC_009381(para),Candidate_724_NC_009381(para),Candidate_303_NC_009381(para),Candidate_615_NC_009381(para),Candidate_256_NC_009381(para),Candidate…	-	-	-	-Multi_Fur(14.34|-199)
Yersinia_pestis_Pestoides_F	|	Candidate_601_NC_009381	|	YPDSF_2939		transposase for the IS1541 insertion element	*	>>>	74	|	3338682	3338734	<<<	52	|	520	>>>	YPDSF_2940	aconitate hydratase 2	*	candidate	476	6e-16	X		7	-	Salmonella_typhimurium_LT2_chromosome<>Salmonella_typhi_chromosome<>Escherichia_coli_CFT073_chromosome<>Erwinia_carotovora_atroseptica_SCRI1043_chromosome<>Salmonella_typhi_Ty2_chromosome<>Yersinia_pseudotuberculosis_IP32953_chromosome<>Yersinia_pseudotuberculosis_IP_31758_chromosome	-	94	Candidate_294_NC_009381(anti),Candidate_191_NC_009381(para),Candidate_448_NC_009381(para),Candidate_253_NC_009381(para),Candidate_542_NC_009381(para),Candidate_239_NC_009381(para),Candidate_240_NC_009381(para),Candidate_527_NC_009381(para),Candidate_95_NC_009381(para),Candidate_709_NC_009381(para),Candidate_277_NC_009381(para),Candidate_579_NC_009381(para),Candidate_290_NC_009381(para),Candidate_…	-	-	-	-Multi_Fur(11.39|-147)
Yersinia_pestis_Pestoides_F	|	Candidate_636_NC_009381	|	YPDSF_3321		hypothetical protein	*	<<<	217	|	3802181	3802368	<<<	187	|	358	>>>	YPDSF_3322	response regulator protein	*	candidate	231	3.4e-17	X		3	RNA	Erwinia_carotovora_atroseptica_SCRI1043_chromosome<>Yersinia_pseudotuberculosis_IP32953_chromosome<>Yersinia_enterocolitica_8081_chromosome	NC_002505_RyhB(+)_+_(hom)	1	Candidate_734_NC_009381(para)	-	-	-	-Multi_Fur(18.59|-112)E.coli_sig70_1(7.1|-161)E.coli_sig70_3(9.34|-113)
Yersinia_pestis_Pestoides_F	|	Candidate_734_NC_009381	|	YPDSF_0788		peptide transport periplasmic protein precursor	*	<<<	511	|	894613	894666	>>>	53	|	141	>>>	YPDSF_0789	transposase for the IS1541 insertion element	*	candidate	603	1.5e-21	X		6	-	Salmonella_typhimurium_LT2_chromosome<>Salmonella_typhi_chromosome<>Erwinia_carotovora_atroseptica_SCRI1043_chromosome<>Salmonella_typhi_Ty2_chromosome<>Salmonella_enterica_Paratypi_ATCC_9150_chromosome<>Yersinia_enterocolitica_8081_chromosome	NC_000913_sraI_ryhB_IS176(-)_-_(hom)	52	Candidate_735_NC_009381(opp),Candidate_258_NC_009381(para),Candidate_552_NC_009381(para),Candidate_553_NC_009381(para),Candidate_537_NC_009381(para),Candidate_63_NC_009381(para),Candidate_94_NC_009381(para),Candidate_707_NC_009381(para),Candidate_708_NC_009381(para),Candidate_59_NC_009381(para),Candidate_742_NC_009381(para),Candidate_111_NC_009381(para),Candidate_725_NC_009381(para),Candidate_726…	-	-	-	-Multi_Fur(11.83|-115)Multi_Fur(16.92|-109)E.coli_sig70_2(7.28|-104)E.coli_sig70_3(9.34|-110)
Yersinia_pseudotuberculosis_IP_31758	|	Candidate_374_NC_009708	|	YpsIP31758_1784		peptide ABC transporter, periplasmic	*	<<<	334	|	2063485	2063675	>>>	190	|	54	<<<	YpsIP31758_1785	psp operon transcriptional activator	*	candidate	484	4.9e-16	X		5	-	Yersinia_pestis_CO92_chromosome<>Erwinia_carotovora_atroseptica_SCRI1043_chromosome<>Photorhabdus_luminescens_chromosome<>Yersinia_pestis_biovar_Mediaevails_chromosome<>Yersinia_enterocolitica_8081_chromosome	NC_000913_sraI_ryhB_IS176(-)_-_(hom)	1	Candidate_559_NC_009708(para)	P36_yes_NC_002516|3'(0)	-	-	-Multi_Fur(11.83|-115)Multi_Fur(16.92|-109)E.coli_sig70_2(7.28|-104)E.coli_sig70_3(9.34|-110)
Yersinia_pseudotuberculosis_IP_31758	|	Candidate_559_NC_009708	|	YpsIP31758_4023		YhhW family protein	*	<<<	218	|	4530554	4530741	<<<	187	|	358	>>>	YpsIP31758_4024	DNA-binding response regulator	*	candidate	231	1.2e-16	X		3	RNA	Yersinia_pestis_CO92_chromosome<>Erwinia_carotovora_atroseptica_SCRI1043_chromosome<>Yersinia_enterocolitica_8081_chromosome	NC_002505_RyhB(+)_+_(hom)	1	Candidate_374_NC_009708(para)	-	-	-	-Multi_Fur(18.59|-112)E.coli_sig70_3(9.34|-113)
Yersinia_pseudotuberculosis_IP32953	|	Candidate_351_NC_006155	|	YPTB1591		OMR family pesticin/yersiniabactin receptor	*	<<<	1	|	1921343	1921527	>>>	184	|	-56	<<<	YPTB1592	yersiniabactin siderophore biosynthetic protein	*	candidate	650	3.1e-23	F		10	RNA	Yersinia_pestis_CO92_chromosome<>Yersinia_pestis_KIM_chromosome<>Escherichia_coli_CFT073_chromosome<>Yersinia_pestis_biovar_Mediaevails_chromosome<>Escherichia_coli_UTI89_chromosome<>Yersinia_pestis_Antiqua_chromosome<>Escherichia_coli_536_chromosome<>Escherichia_coli_APEC_O1_chromosome<>Yersinia_enterocolitica_8081_chromosome<>Yersinia_pestis_Pestoides_F_chromosome	-	0	-	-	-	-	-Multi_Fur(11.17|-108)
Yersinia_pseudotuberculosis_IP32953	|	RyhB_NC_006155	|	YPTB2271		psp operon transcriptional activator	*	>>>	56	|	2681235	2681300	<<<	65	|	476	>>>	YPTB2272	ABC transporter, periplasmic peptide binding	*	RyhB	263	3.3e-18	X		4	RNA	Yersinia_pestis_CO92_chromosome<>Erwinia_carotovora_atroseptica_SCRI1043_chromosome<>Yersinia_pestis_biovar_Mediaevails_chromosome<>Yersinia_enterocolitica_8081_chromosome	NC_000913_sraI_ryhB_IS176(-)_-_(hom)	1	RyhB_NC_006155(para)	P36_yes_NC_002516|3'(0)	-	-	-Multi_Fur(16.92|-120)Multi_Fur(11.83|-126)E.coli_sig70_2(7.28|-115)E.coli_sig70_3(9.34|-121)
Yersinia_pseudotuberculosis_IP32953	|	RyhB_NC_006155	|	YPTB3799		hypothetical protein	*	<<<	216	|	4531873	4532060	<<<	187	|	89	>>>	YPTB3800	hypothetical protein	*	RyhB	231	1.9e-17	X		6	RNA	Yersinia_pestis_CO92_chromosome<>Yersinia_pestis_KIM_chromosome<>Erwinia_carotovora_atroseptica_SCRI1043_chromosome<>Yersinia_pestis_Antiqua_chromosome<>Yersinia_enterocolitica_8081_chromosome<>Yersinia_pestis_Pestoides_F_chromosome	NC_002505_RyhB(+)_+_(hom)	1	RyhB_NC_006155(para)	P36_yes_NC_002516|3'(0)	-	-	-Multi_Fur(18.59|-112)E.coli_sig70_3(9.34|-113)
